# Supplementary material for: Novel 2-(5-Arylthiophen-2-yl)-benzoazole Cyclometalated Iridium(III) dppz Complexes Exhibit Selective Phototoxicity in Cancer Cells by Lysosomal Damage and Oncosis
Source: J Med Chem. 2023 Dec 23;67(1):691–708. doi: 10.1021/acs.jmedchem.3c01978 (PMC10788912; doi:10.1021/acs.jmedchem.3c01978)
Supplement: Supplementary file 2 — jm3c01978_si_002.csv [file jm3c01978_si_002.csv]

		IC50 (μM)
		HeLa		HCT116		A375		hTERT EP 156T	MRC5
compound	SMILES	irrad	sham irrad	irrad	sham irrad	irrad	sham irrad	48 h dark	48 h dark
Ir1	FC(C(C=C1)=CC=C1C2=CC3=C(S2)C4=[N]([Ir]356([N]7=CC=CC8=C7C([N]6=CC=C9)=C9C%10=C8N=C%11C(C=CC=C%11)=N%10)[N]%12=C(C%13=C5C=C(C%14=CC=C(C(F)(F)F)C=C%14)S%13)SC%15=C%12C=CC=C%15)C%16=C(S4)C=CC=C%16)(F)F.FC(F)(S(=O)([O])=O)F	0.31 ± 0.02	> 50	0.30 ± 0.03	> 50	0.18 ± 0.05	43 ± 5	39 ± 2	> 50
Ir2	CN(C)C(C=C1)=CC=C1C2=CC3=C(S2)C4=[N]([Ir]356([N]7=CC=CC8=C7C([N]6=CC=C9)=C9C%10=C8N=C%11C(C=CC=C%11)=N%10)[N]%12=C(C%13=C5C=C(C%14=CC=C(N(C)C)C=C%14)S%13)SC%15=C%12C=CC=C%15)C%16=C(S4)C=CC=C%16.FC(F)(S(=O)([O])=O)F	0.7 ± 0.1	> 50	0.77 ± 0.07	> 50	0.4 ± 0.2	47 ± 4	47± 3	> 50
Ir3	FC(C(C=C1)=CC=C1C2=CC3=C(S2)C4=[N]([Ir]356([N]7=CC=CC8=C7C([N]6=CC=C9)=C9C%10=C8N=C%11C(C=CC=C%11)=N%10)[N]%12=C(C%13=C5C=C(C%14=CC=C(C(F)(F)F)C=C%14)S%13)N(CC%15=CC=C(C(F)(F)F)C=C%15)C%16=C%12C=CC=C%16)C%17=C(N4CC%18=CC=C(C(F)(F)F)C=C%18)C=CC=C%17)(F)F.FC(F)(S(=O)([O-])=O)F.C	1.22 ± 0.09	> 50	1.6 ± 0.4	> 50	0.9 ± 0.1	> 50	> 50	> 50
Ir4	CN(C)C(C=C1)=CC=C1C2=CC3=C(S2)C4=[N]([Ir]356([N]7=CC=CC8=C7C([N]6=CC=C9)=C9C%10=C8N=C%11C(C=CC=C%11)=N%10)[N]%12=C(C%13=C5C=C(C%14=CC=C(N(C)C)C=C%14)S%13)N(CC%15=CC=C(C(F)(F)F)C=C%15)C%16=C%12C=CC=C%16)C%17=C(N4CC%18=CC=C(C(F)(F)F)C=C%18)C=CC=C%17.FC(F)(S(=O)([O])=O)F.C	3.7 ± 0.8	> 50	3.4 ± 0.9	> 50	2.6 ± 0.4	> 50	> 50	> 50
