# Supplementary material for: Novel 2-(5-Arylthiophen-2-yl)-benzoazole Cyclometalated Iridium(III) dppz Complexes Exhibit Selective Phototoxicity in Cancer Cells by Lysosomal Damage and Oncosis
Source: J Med Chem. 2023 Dec 23;67(1):691–708. doi: 10.1021/acs.jmedchem.3c01978 (PMC10788912; doi:10.1021/acs.jmedchem.3c01978)
Supplement: Supplementary file 3 — jm3c01978_si_003.cif [file jm3c01978_si_003.cif]

 
data_ahg164_0msp_a_sq
 
_audit_creation_method            'SHELXL-2018/3'
_shelx_SHELXL_version_number      '2018/3'
_chemical_name_systematic         ?
_chemical_name_common             ?
_chemical_melting_point           ?
_chemical_formula_moiety          ?
_chemical_formula_sum
 'C71 H40 F15 Ir N8 O3 S3' 
_chemical_formula_weight          1626.49

loop_
 _atom_type_symbol
 _atom_type_description
 _atom_type_scat_dispersion_real
 _atom_type_scat_dispersion_imag
 _atom_type_scat_source
 'C'  'C'   0.0033   0.0016
 'International Tables Vol C Tables 4.2.6.8 and 6.1.1.4'
 'H'  'H'   0.0000   0.0000
 'International Tables Vol C Tables 4.2.6.8 and 6.1.1.4'
 'F'  'F'   0.0171   0.0103
 'International Tables Vol C Tables 4.2.6.8 and 6.1.1.4'
 'Ir'  'Ir'  -1.4442   7.9887
 'International Tables Vol C Tables 4.2.6.8 and 6.1.1.4'
 'N'  'N'   0.0061   0.0033
 'International Tables Vol C Tables 4.2.6.8 and 6.1.1.4'
 'O'  'O'   0.0106   0.0060
 'International Tables Vol C Tables 4.2.6.8 and 6.1.1.4'
 'S'  'S'   0.1246   0.1234
 'International Tables Vol C Tables 4.2.6.8 and 6.1.1.4'
 
_space_group_crystal_system       triclinic
_space_group_IT_number            2
_space_group_name_H-M_alt         'P -1'
_space_group_name_Hall            '-P 1'
 
_shelx_space_group_comment
;
The symmetry employed for this shelxl refinement is uniquely defined
by the following loop, which should always be used as a source of
symmetry information in preference to the above space-group names.
They are only intended as comments.
;
 
loop_
 _space_group_symop_operation_xyz
 'x, y, z'
 '-x, -y, -z'
 
_cell_length_a                    14.302(7)
_cell_length_b                    15.809(7)
_cell_length_c                    17.023(7)
_cell_angle_alpha                 78.870(14)
_cell_angle_beta                  66.395(15)
_cell_angle_gamma                 68.46(2)
_cell_volume                      3276(3)
_cell_formula_units_Z             2
_cell_measurement_temperature     100(2)
_cell_measurement_reflns_used     9254 
_cell_measurement_theta_min       2.46
_cell_measurement_theta_max       28.26
 
_exptl_crystal_description        lath
_exptl_crystal_colour             orange
_exptl_crystal_density_meas       ?
_exptl_crystal_density_method     ?
_exptl_crystal_density_diffrn     1.649          
_exptl_crystal_F_000              1612
_exptl_transmission_factor_min    ?
_exptl_transmission_factor_max    ?
_exptl_crystal_size_max           0.125
_exptl_crystal_size_mid           0.080
_exptl_crystal_size_min           0.020
_exptl_absorpt_coefficient_mu     2.233
_shelx_estimated_absorpt_T_min    0.768
_shelx_estimated_absorpt_T_max    0.957
_exptl_absorpt_correction_type    multi-scan
_exptl_absorpt_correction_T_min   0.6483  
_exptl_absorpt_correction_T_max   0.7457
_exptl_absorpt_process_details    'SADABS-2016/2'
_exptl_absorpt_special_details    ?
_diffrn_ambient_temperature       100(2)
_diffrn_radiation_wavelength      0.71073
_diffrn_radiation_type            MoK\a
_diffrn_source                    
 'high brilliance microfocus sealed tube '                       
_diffrn_measurement_device_type   'Bruker D8 QUEST PHOTON II CMOS'  
_diffrn_measurement_method        '\w-scans and phi scans'
_diffrn_detector_area_resol_mean   7.40 
_diffrn_reflns_number             193595
_diffrn_reflns_av_unetI/netI      0.0201
_diffrn_reflns_av_R_equivalents   0.0508
_diffrn_reflns_limit_h_min        -17
_diffrn_reflns_limit_h_max        17
_diffrn_reflns_limit_k_min        -19
_diffrn_reflns_limit_k_max        19
_diffrn_reflns_limit_l_min        -21
_diffrn_reflns_limit_l_max        21
_diffrn_reflns_theta_min          1.642
_diffrn_reflns_theta_max          26.372
_diffrn_reflns_theta_full         25.242
_diffrn_measured_fraction_theta_max   1.000
_diffrn_measured_fraction_theta_full  1.000
_diffrn_reflns_Laue_measured_fraction_max    1.000
_diffrn_reflns_Laue_measured_fraction_full   1.000
_diffrn_reflns_point_group_measured_fraction_max   1.000
_diffrn_reflns_point_group_measured_fraction_full  1.000
_reflns_number_total              13398
_reflns_number_gt                 11906
_reflns_threshold_expression      'I > 2\s(I)'
_reflns_Friedel_coverage          0.000
_reflns_Friedel_fraction_max      .
_reflns_Friedel_fraction_full     .
 
_reflns_special_details
;
 Reflections were merged by SHELXL according to the crystal
 class for the calculation of statistics and refinement.
 
 Structure factors included contributions from the .fab file.
 
 _reflns_Friedel_fraction is defined as the number of unique
 Friedel pairs measured divided by the number that would be
 possible theoretically, ignoring centric projections and
 systematic absences.
;
 
_computing_data_collection        'APEX3 2019.1_0 (Bruker AXS Inc.)'
_computing_cell_refinement        'SAINT V8.40A (Bruker AXS Inc.)' 
_computing_data_reduction         'SAINT V8.40A (Bruker AXS Inc.)' 
_computing_structure_solution     'SHELXT 2018/2 (Sheldrick, 2014)'
_computing_structure_refinement   'SHELXL-2018/3 (Sheldrick, 2018)'
_computing_molecular_graphics     'Olex2-version 1.3.0'
_computing_publication_material   'Bruker SHELXTL' 
_refine_special_details           

;

The structure contains poorly-resolved regions of residual elelctron density; 
this could not be adequately modelled and so was "removed" using 
the program SQUEEZE, which is part of the PLATON system. 
The void volume per cell was 322 \%A^3^, with a void electron count per cell of 150. 
This additional solvent was NOT taken account of when calculating derived parameters 
such as the formula weight, because the nature of the solvent was uncertain.

Three of the four CF3 ligands  are disordered over two positions, ca. 66:44, 82:18, 90:10%.
;
_refine_ls_structure_factor_coef  Fsqd
_refine_ls_matrix_type            full
_refine_ls_weighting_scheme       calc
_refine_ls_weighting_details
'w=1/[\s^2^(Fo^2^)+(0.0772P)^2^+18.3284P] where P=(Fo^2^+2Fc^2^)/3'
_atom_sites_solution_primary      ?
_atom_sites_solution_secondary    ?
_atom_sites_solution_hydrogens    geom
_refine_ls_hydrogen_treatment     constr
_refine_ls_extinction_method      none
_refine_ls_extinction_coef        .
_refine_ls_number_reflns          13398
_refine_ls_number_parameters      1003
_refine_ls_number_restraints      1139
_refine_ls_R_factor_all           0.0583
_refine_ls_R_factor_gt            0.0478
_refine_ls_wR_factor_ref          0.1437
_refine_ls_wR_factor_gt           0.1288
_refine_ls_goodness_of_fit_ref    1.096
_refine_ls_restrained_S_all       1.067
_refine_ls_shift/su_max           0.001
_refine_ls_shift/su_mean          0.000
 
loop_
 _atom_site_label
 _atom_site_type_symbol
 _atom_site_fract_x
 _atom_site_fract_y
 _atom_site_fract_z
 _atom_site_U_iso_or_equiv
 _atom_site_adp_type
 _atom_site_occupancy
 _atom_site_site_symmetry_order  
 _atom_site_calc_flag
 _atom_site_refinement_flags_posn
 _atom_site_refinement_flags_adp
 _atom_site_refinement_flags_occupancy
 _atom_site_disorder_assembly
 _atom_site_disorder_group
Ir1 Ir 0.53234(2) 0.58071(2) 0.24246(2) 0.02464(8) Uani 1 1 d . . . . .
N1 N 0.4064(4) 0.7060(3) 0.2431(3) 0.0241(9) Uani 1 1 d . . . . .
C1 C 0.3076(5) 0.7327(4) 0.3019(4) 0.0285(11) Uani 1 1 d . . . . .
H1 H 0.290891 0.696076 0.353542 0.034 Uiso 1 1 calc R U . . .
N2 N 0.6087(4) 0.6536(3) 0.1307(3) 0.0252(9) Uani 1 1 d . . . . .
C2 C 0.2280(5) 0.8115(4) 0.2912(4) 0.0355(13) Uani 1 1 d . . . . .
H2 H 0.158769 0.828156 0.335319 0.043 Uiso 1 1 calc R U . . .
N3 N 0.5011(4) 0.5173(3) 0.1652(3) 0.0246(9) Uani 1 1 d . . . . .
C3 C 0.2490(5) 0.8658(4) 0.2168(4) 0.0323(12) Uani 1 1 d . . . . .
H3 H 0.194631 0.919302 0.208223 0.039 Uiso 1 1 calc R U . . .
C4 C 0.3527(5) 0.8400(4) 0.1540(3) 0.0268(11) Uani 1 1 d . . . . .
N4 N 0.5617(4) 0.6258(3) 0.3331(3) 0.0262(9) Uani 1 1 d . . . . .
N5 N 0.5422(4) 0.3930(3) 0.0991(3) 0.0278(9) Uani 1 1 d . . . . .
C5 C 0.3818(4) 0.8918(4) 0.0729(3) 0.0265(11) Uani 1 1 d . . . . .
N6 N 0.5039(4) 0.6624(3) 0.4682(3) 0.0301(10) Uani 1 1 d . . . . .
C6 C 0.3354(5) 1.0110(4) -0.0193(4) 0.0283(11) Uani 1 1 d . . . . .
C7 C 0.2565(5) 1.0867(4) -0.0403(4) 0.0314(12) Uani 1 1 d . . . . .
H7 H 0.183723 1.103499 -0.001675 0.038 Uiso 1 1 calc R U . . .
N7 N 0.5208(4) 0.9115(3) -0.0609(3) 0.0261(9) Uani 1 1 d . . . . .
C8 C 0.2856(5) 1.1354(4) -0.1164(4) 0.0337(12) Uani 1 1 d . . . . .
H8 H 0.232599 1.185596 -0.131183 0.040 Uiso 1 1 calc R U . . .
N8 N 0.3061(4) 0.9643(3) 0.0573(3) 0.0275(9) Uani 1 1 d . . . . .
C9 C 0.3942(5) 1.1116(4) -0.1734(4) 0.0341(12) Uani 1 1 d . . . . .
H9 H 0.413533 1.147085 -0.225477 0.041 Uiso 1 1 calc R U . . .
C10 C 0.4717(5) 1.0381(4) -0.1548(4) 0.0311(12) Uani 1 1 d . . . . .
H10 H 0.544219 1.022879 -0.193989 0.037 Uiso 1 1 calc R U . . .
C11 C 0.4444(5) 0.9850(4) -0.0776(3) 0.0260(11) Uani 1 1 d . . . . .
C12 C 0.4897(4) 0.8644(4) 0.0130(3) 0.0254(10) Uani 1 1 d . . . . .
C13 C 0.5698(4) 0.7830(4) 0.0322(3) 0.0248(10) Uani 1 1 d . . . . .
C14 C 0.6783(5) 0.7540(4) -0.0226(3) 0.0291(11) Uani 1 1 d . . . . .
H14 H 0.702750 0.786996 -0.075394 0.035 Uiso 1 1 calc R U . . .
C15 C 0.7482(5) 0.6777(4) 0.0012(4) 0.0312(12) Uani 1 1 d . . . . .
H15 H 0.822345 0.658205 -0.034350 0.037 Uiso 1 1 calc R U . . .
C16 C 0.7106(4) 0.6283(4) 0.0777(3) 0.0268(11) Uani 1 1 d . . . . .
H16 H 0.760024 0.574527 0.092358 0.032 Uiso 1 1 calc R U . . .
C17 C 0.5391(4) 0.7314(3) 0.1083(3) 0.0245(10) Uani 1 1 d . . . . .
C18 C 0.4299(4) 0.7599(4) 0.1697(3) 0.0263(11) Uani 1 1 d . . . . .
C19 C 0.4205(5) 0.5303(4) 0.1355(3) 0.0269(11) Uani 1 1 d . . . . .
C20 C 0.3254(5) 0.6028(4) 0.1412(4) 0.0303(11) Uani 1 1 d . . . . .
H20 H 0.306475 0.655723 0.170099 0.036 Uiso 1 1 calc R U . . .
C21 C 0.2600(5) 0.5947(4) 0.1032(4) 0.0337(12) Uani 1 1 d . . . . .
H21 H 0.195572 0.643245 0.105683 0.040 Uiso 1 1 calc R U . . .
C22 C 0.2867(5) 0.5168(4) 0.0613(4) 0.0342(12) Uani 1 1 d . . . . .
H22 H 0.239910 0.513567 0.035864 0.041 Uiso 1 1 calc R U . . .
C23 C 0.3796(5) 0.4441(4) 0.0558(4) 0.0308(12) Uani 1 1 d . . . . .
H23 H 0.397628 0.391144 0.027195 0.037 Uiso 1 1 calc R U . . .
C24 C 0.4448(5) 0.4520(4) 0.0936(3) 0.0272(11) Uani 1 1 d . . . . .
C25 C 0.5721(4) 0.4342(4) 0.1430(3) 0.0258(10) Uani 1 1 d . . . . .
C26 C 0.6604(4) 0.4043(4) 0.1725(4) 0.0272(11) Uani 1 1 d . . . . .
S26 S 0.77186(11) 0.30831(10) 0.15287(10) 0.0323(3) Uani 1 1 d . . . . .
C27 C 0.6559(4) 0.4629(4) 0.2264(3) 0.0253(10) Uani 1 1 d . . . . .
C28 C 0.7456(4) 0.4251(4) 0.2526(3) 0.0265(11) Uani 1 1 d . . . . .
H28 H 0.757246 0.454284 0.290000 0.032 Uiso 1 1 calc R U . . .
C29 C 0.8142(5) 0.3429(4) 0.2195(4) 0.0311(12) Uani 1 1 d . . . . .
C30 C 0.9110(5) 0.2828(4) 0.2385(4) 0.0334(12) Uani 1 1 d . . . . .
C31 C 0.9160(5) 0.2859(5) 0.3174(5) 0.0438(16) Uani 1 1 d . . . . .
H31 H 0.857192 0.325932 0.358302 0.053 Uiso 1 1 calc R U . . .
C32 C 1.0040(6) 0.2322(6) 0.3378(5) 0.0493(18) Uani 1 1 d . . . . .
H32 H 1.006924 0.235972 0.391722 0.059 Uiso 1 1 calc R U . . .
C33 C 1.0897(5) 0.1717(5) 0.2783(5) 0.0419(14) Uani 1 1 d D U . . .
C34 C 1.0839(5) 0.1656(5) 0.2005(5) 0.0445(16) Uani 1 1 d . . . . .
H34 H 1.141081 0.123380 0.160752 0.053 Uiso 1 1 calc R U . . .
C35 C 0.9952(5) 0.2205(5) 0.1807(4) 0.0397(14) Uani 1 1 d . . . . .
H35 H 0.991339 0.215887 0.127332 0.048 Uiso 1 1 calc R U . . .
C36 C 0.5926(5) 0.2985(4) 0.0752(4) 0.0301(11) Uani 1 1 d . . . . .
H36A H 0.671756 0.285055 0.048938 0.036 Uiso 1 1 calc R U . . .
H36B H 0.567870 0.290314 0.031377 0.036 Uiso 1 1 calc R U . . .
C37 C 0.5672(5) 0.2321(4) 0.1500(4) 0.0320(12) Uani 1 1 d . . . . .
C38 C 0.6457(5) 0.1487(4) 0.1557(5) 0.0372(13) Uani 1 1 d . . . . .
H38 H 0.715033 0.134174 0.111622 0.045 Uiso 1 1 calc R U . . .
C39 C 0.6236(6) 0.0875(4) 0.2244(5) 0.0420(15) Uani 1 1 d . . . . .
H39 H 0.677325 0.030908 0.227414 0.050 Uiso 1 1 calc R U . . .
C40 C 0.5233(7) 0.1086(5) 0.2890(4) 0.0461(16) Uani 1 1 d D U . . .
C41 C 0.4431(6) 0.1898(4) 0.2851(5) 0.0458(17) Uani 1 1 d . . . . .
H41 H 0.373635 0.203547 0.329026 0.055 Uiso 1 1 calc R U . . .
C42 C 0.4667(5) 0.2512(4) 0.2147(4) 0.0387(15) Uani 1 1 d . . . . .
H42 H 0.412403 0.307254 0.211305 0.046 Uiso 1 1 calc R U . . .
C43A C 0.4892(18) 0.0469(14) 0.3674(11) 0.058(2) Uani 0.44(6) 1 d D U P A 1
F1C F 0.411(3) 0.0851(17) 0.4377(14) 0.090(8) Uani 0.44(6) 1 d D U P A 1
F2C F 0.571(2) -0.005(3) 0.390(3) 0.109(9) Uani 0.44(6) 1 d D U P A 1
F3C F 0.453(3) -0.014(2) 0.354(2) 0.085(7) Uani 0.44(6) 1 d D U P A 1
C43B C 0.5020(17) 0.0399(10) 0.3627(9) 0.058(2) Uani 0.56(6) 1 d D U P A 2
F4C F 0.5883(16) -0.0295(12) 0.3603(15) 0.083(5) Uani 0.56(6) 1 d D U P A 2
F5C F 0.4293(19) 0.007(2) 0.364(2) 0.084(5) Uani 0.56(6) 1 d D U P A 2
F6C F 0.469(4) 0.0794(12) 0.4346(11) 0.108(9) Uani 0.56(6) 1 d D U P A 2
C44A C 1.1839(7) 0.1111(6) 0.3018(6) 0.0519(18) Uani 0.816(15) 1 d D U P B 1
F1A F 1.2753(5) 0.0989(10) 0.2345(5) 0.118(5) Uani 0.816(15) 1 d D U P B 1
F2A F 1.1776(8) 0.0291(4) 0.3325(7) 0.085(3) Uani 0.816(15) 1 d D U P B 1
F3A F 1.1969(8) 0.1435(7) 0.3617(6) 0.065(2) Uani 0.816(15) 1 d D U P B 1
C44B C 1.1929(17) 0.1256(17) 0.2933(19) 0.0519(18) Uani 0.184(15) 1 d D U P B 2
F4A F 1.180(4) 0.119(3) 0.3753(18) 0.085(12) Uani 0.184(15) 1 d D U P B 2
F5A F 1.265(3) 0.168(3) 0.254(3) 0.093(10) Uani 0.184(15) 1 d D U P B 2
F6A F 1.241(3) 0.043(2) 0.265(3) 0.082(10) Uani 0.184(15) 1 d D U P B 2
C45 C 0.6265(5) 0.6702(3) 0.3365(4) 0.0267(11) Uani 1 1 d . . . . .
C46 C 0.7168(5) 0.6876(4) 0.2748(4) 0.0344(13) Uani 1 1 d . . . . .
H46 H 0.744548 0.668469 0.217949 0.041 Uiso 1 1 calc R U . . .
C47 C 0.7650(6) 0.7342(4) 0.2995(4) 0.0399(14) Uani 1 1 d . . . . .
H47 H 0.828398 0.745886 0.259169 0.048 Uiso 1 1 calc R U . . .
C48 C 0.7227(6) 0.7643(4) 0.3821(5) 0.0422(15) Uani 1 1 d . . . . .
H48 H 0.755724 0.799071 0.395548 0.051 Uiso 1 1 calc R U . . .
C49 C 0.6343(6) 0.7455(4) 0.4453(4) 0.0373(14) Uani 1 1 d . . . . .
H49 H 0.606789 0.765093 0.501905 0.045 Uiso 1 1 calc R U . . .
C50 C 0.5879(5) 0.6964(4) 0.4215(4) 0.0316(12) Uani 1 1 d . . . . .
C51 C 0.4912(5) 0.6197(3) 0.4137(4) 0.0283(11) Uani 1 1 d . . . . .
C52 C 0.4225(4) 0.5683(4) 0.4246(3) 0.0282(11) Uani 1 1 d . . . . .
C53 C 0.4360(4) 0.5347(4) 0.3502(3) 0.0264(11) Uani 1 1 d . . . . .
C54 C 0.3619(4) 0.4876(4) 0.3671(3) 0.0270(11) Uani 1 1 d . . . . .
H54 H 0.360009 0.458473 0.324138 0.032 Uiso 1 1 calc R U . . .
C55 C 0.2931(5) 0.4880(4) 0.4513(4) 0.0303(12) Uani 1 1 d . . . . .
C56 C 0.2037(5) 0.4500(4) 0.4903(4) 0.0318(12) Uani 1 1 d . . . . .
S56 S 0.31923(11) 0.54579(10) 0.51292(9) 0.0302(3) Uani 1 1 d . . . . .
C57 C 0.1934(5) 0.3920(5) 0.4448(4) 0.0442(15) Uani 1 1 d . . . . .
H57 H 0.243427 0.377810 0.388302 0.053 Uiso 1 1 calc R U . . .
C58 C 0.1106(6) 0.3546(5) 0.4813(5) 0.0466(16) Uani 1 1 d . . . . .
H58 H 0.103967 0.314890 0.449923 0.056 Uiso 1 1 calc R U . . .
C59 C 0.0386(5) 0.3751(5) 0.5624(4) 0.0408(14) Uani 1 1 d . . . . .
C60 C 0.0465(6) 0.4337(6) 0.6082(5) 0.0515(18) Uani 1 1 d . . . . .
H60 H -0.004649 0.448736 0.664224 0.062 Uiso 1 1 calc R U . . .
C61 C 0.1301(6) 0.4706(5) 0.5713(5) 0.0467(16) Uani 1 1 d . . . . .
H61 H 0.136287 0.510577 0.602664 0.056 Uiso 1 1 calc R U . . .
C62 C 0.4340(5) 0.6802(4) 0.5574(4) 0.0345(13) Uani 1 1 d . . . . .
H62A H 0.477745 0.679131 0.590517 0.041 Uiso 1 1 calc R U . . .
H62B H 0.400969 0.631386 0.582465 0.041 Uiso 1 1 calc R U . . .
C63 C 0.3454(5) 0.7717(4) 0.5654(4) 0.0353(13) Uani 1 1 d . . . . .
C64 C 0.3014(5) 0.8151(5) 0.6404(4) 0.0416(15) Uani 1 1 d . . . . .
H64 H 0.328983 0.789453 0.685116 0.050 Uiso 1 1 calc R U . . .
C65 C 0.2169(6) 0.8964(5) 0.6513(5) 0.0507(18) Uani 1 1 d . . . . .
H65 H 0.185380 0.925678 0.703863 0.061 Uiso 1 1 calc R U . . .
C66 C 0.1789(6) 0.9345(5) 0.5860(5) 0.0518(18) Uani 1 1 d D U . . .
C67 C 0.2214(8) 0.8920(6) 0.5113(6) 0.074(3) Uani 1 1 d . . . . .
H67 H 0.194002 0.918332 0.466650 0.089 Uiso 1 1 calc R U . . .
C68 C 0.3043(8) 0.8106(6) 0.5009(5) 0.066(3) Uani 1 1 d . . . . .
H68 H 0.333729 0.780752 0.448837 0.079 Uiso 1 1 calc R U . . .
C69A C 0.076(2) 1.013(2) 0.598(3) 0.067(2) Uani 0.097(12) 1 d D U P C 1
F1B F 0.041(5) 1.051(5) 0.671(4) 0.093(14) Uani 0.097(12) 1 d D U P C 1
F2B F -0.007(3) 0.998(4) 0.595(5) 0.083(11) Uani 0.097(12) 1 d D U P C 1
F3B F 0.099(5) 1.077(3) 0.538(4) 0.093(15) Uani 0.097(12) 1 d D U P C 1
C69B C 0.0918(7) 1.0256(6) 0.5967(6) 0.067(2) Uani 0.903(12) 1 d D U P C 2
F4B F 0.0450(6) 1.0463(5) 0.5385(5) 0.089(3) Uani 0.903(12) 1 d D U P C 2
F5B F 0.1274(6) 1.0928(4) 0.5921(7) 0.112(3) Uani 0.903(12) 1 d D U P C 2
F6B F 0.0121(6) 1.0296(6) 0.6731(5) 0.092(3) Uani 0.903(12) 1 d D U P C 2
C70 C -0.0480(5) 0.3322(4) 0.6051(4) 0.0451(16) Uani 1 1 d D . . . .
F73 F -0.0197(4) 0.2604(3) 0.6574(4) 0.0718(15) Uani 1 1 d D . . . .
F74 F -0.0729(5) 0.3040(5) 0.5503(3) 0.0791(17) Uani 1 1 d D . . . .
F75 F -0.1395(3) 0.3878(3) 0.6555(3) 0.0568(11) Uani 1 1 d D . . . .
C81 C 0.0070(8) 0.5131(8) 0.1629(8) 0.095(3) Uani 1 1 d D U . D -1
F81 F 0.0393(8) 0.5751(7) 0.1811(6) 0.139(3) Uani 1 1 d D U . D -1
F82 F -0.0794(7) 0.5106(6) 0.2264(5) 0.126(3) Uani 1 1 d D U . D -1
F83 F 0.0766(8) 0.4350(6) 0.1675(6) 0.139(3) Uani 1 1 d D U . D -1
S81 S -0.0120(2) 0.5497(2) 0.0606(2) 0.0933(9) Uani 1 1 d D U . D -1
O81 O -0.0522(9) 0.4800(8) 0.0536(8) 0.138(4) Uani 1 1 d D U . D -1
O82 O 0.0948(7) 0.5470(8) -0.0011(6) 0.124(3) Uani 1 1 d D U . D -1
O83 O -0.0761(8) 0.6421(5) 0.0787(5) 0.117(3) Uani 1 1 d D U . D -1
 
loop_
 _atom_site_aniso_label
 _atom_site_aniso_U_11
 _atom_site_aniso_U_22
 _atom_site_aniso_U_33
 _atom_site_aniso_U_23
 _atom_site_aniso_U_13
 _atom_site_aniso_U_12
Ir1 0.02939(12) 0.01913(11) 0.02113(12) -0.00085(7) -0.00687(8) -0.00573(8)
N1 0.027(2) 0.020(2) 0.024(2) -0.0031(17) -0.0080(18) -0.0054(17)
C1 0.032(3) 0.023(3) 0.024(3) -0.002(2) -0.005(2) -0.006(2)
N2 0.031(2) 0.023(2) 0.020(2) -0.0016(17) -0.0074(18) -0.0092(18)
C2 0.038(3) 0.026(3) 0.031(3) -0.001(2) -0.005(2) -0.006(2)
N3 0.027(2) 0.022(2) 0.023(2) -0.0027(17) -0.0076(18) -0.0068(18)
C3 0.031(3) 0.022(3) 0.032(3) -0.001(2) -0.004(2) -0.003(2)
C4 0.031(3) 0.022(2) 0.024(3) -0.004(2) -0.007(2) -0.009(2)
N4 0.030(2) 0.022(2) 0.023(2) -0.0034(17) -0.0094(18) -0.0031(18)
N5 0.028(2) 0.026(2) 0.028(2) -0.0006(18) -0.0078(19) -0.0108(19)
C5 0.031(3) 0.023(3) 0.027(3) 0.000(2) -0.012(2) -0.010(2)
N6 0.038(3) 0.022(2) 0.024(2) -0.0049(18) -0.012(2) -0.0016(19)
C6 0.034(3) 0.028(3) 0.027(3) 0.000(2) -0.013(2) -0.013(2)
C7 0.032(3) 0.032(3) 0.032(3) 0.001(2) -0.014(2) -0.010(2)
N7 0.032(2) 0.025(2) 0.025(2) 0.0000(17) -0.0099(19) -0.0133(19)
C8 0.041(3) 0.028(3) 0.032(3) 0.004(2) -0.018(3) -0.009(2)
N8 0.030(2) 0.024(2) 0.030(2) 0.0019(18) -0.0121(19) -0.0108(19)
C9 0.043(3) 0.032(3) 0.030(3) 0.007(2) -0.016(3) -0.016(3)
C10 0.039(3) 0.028(3) 0.029(3) 0.003(2) -0.013(2) -0.013(2)
C11 0.035(3) 0.024(3) 0.026(3) 0.001(2) -0.015(2) -0.014(2)
C12 0.029(3) 0.022(2) 0.026(3) -0.002(2) -0.010(2) -0.009(2)
C13 0.031(3) 0.023(2) 0.023(2) -0.002(2) -0.011(2) -0.008(2)
C14 0.035(3) 0.028(3) 0.022(2) 0.001(2) -0.007(2) -0.012(2)
C15 0.028(3) 0.032(3) 0.029(3) -0.004(2) -0.006(2) -0.007(2)
C16 0.028(3) 0.027(3) 0.025(3) -0.004(2) -0.009(2) -0.007(2)
C17 0.028(3) 0.021(2) 0.026(3) -0.004(2) -0.011(2) -0.006(2)
C18 0.031(3) 0.020(2) 0.026(3) -0.003(2) -0.009(2) -0.008(2)
C19 0.032(3) 0.027(3) 0.019(2) 0.000(2) -0.007(2) -0.011(2)
C20 0.036(3) 0.023(3) 0.027(3) 0.001(2) -0.010(2) -0.006(2)
C21 0.039(3) 0.027(3) 0.032(3) 0.000(2) -0.015(3) -0.006(2)
C22 0.038(3) 0.037(3) 0.031(3) 0.002(2) -0.017(3) -0.013(3)
C23 0.036(3) 0.031(3) 0.026(3) 0.000(2) -0.010(2) -0.014(2)
C24 0.032(3) 0.026(3) 0.022(2) -0.001(2) -0.007(2) -0.010(2)
C25 0.026(3) 0.025(3) 0.023(2) -0.004(2) -0.002(2) -0.010(2)
C26 0.026(3) 0.022(2) 0.029(3) -0.004(2) -0.005(2) -0.007(2)
S26 0.0264(6) 0.0275(7) 0.0403(8) -0.0143(6) -0.0097(6) -0.0022(5)
C27 0.028(3) 0.021(2) 0.022(2) -0.0034(19) -0.001(2) -0.011(2)
C28 0.028(3) 0.023(3) 0.025(3) -0.002(2) -0.007(2) -0.008(2)
C29 0.027(3) 0.028(3) 0.037(3) -0.006(2) -0.010(2) -0.008(2)
C30 0.031(3) 0.027(3) 0.042(3) -0.009(2) -0.012(3) -0.006(2)
C31 0.027(3) 0.051(4) 0.049(4) -0.023(3) -0.010(3) -0.003(3)
C32 0.037(3) 0.067(5) 0.045(4) -0.023(3) -0.016(3) -0.007(3)
C33 0.033(3) 0.044(4) 0.046(4) -0.012(3) -0.014(3) -0.005(3)
C34 0.033(3) 0.042(4) 0.046(4) -0.014(3) -0.009(3) 0.002(3)
C35 0.029(3) 0.045(4) 0.036(3) -0.010(3) -0.009(3) -0.001(3)
C36 0.031(3) 0.027(3) 0.030(3) -0.008(2) -0.006(2) -0.009(2)
C37 0.036(3) 0.023(3) 0.041(3) -0.005(2) -0.018(3) -0.007(2)
C38 0.036(3) 0.028(3) 0.050(4) -0.008(3) -0.020(3) -0.007(2)
C39 0.050(4) 0.026(3) 0.054(4) -0.006(3) -0.030(3) -0.003(3)
C40 0.072(5) 0.035(3) 0.036(3) 0.001(3) -0.024(3) -0.019(3)
C41 0.052(4) 0.013(3) 0.051(4) 0.004(2) -0.013(3) 0.005(3)
C42 0.033(3) 0.032(3) 0.024(3) 0.000(2) 0.012(2) -0.006(2)
C43A 0.099(6) 0.030(4) 0.040(3) 0.004(3) -0.027(4) -0.015(4)
F1C 0.149(17) 0.051(8) 0.039(6) -0.003(5) -0.007(8) -0.027(10)
F2C 0.122(12) 0.094(18) 0.086(17) 0.044(13) -0.050(11) -0.019(10)
F3C 0.147(17) 0.057(11) 0.043(8) -0.010(8) 0.001(10) -0.059(12)
C43B 0.099(6) 0.030(4) 0.040(3) 0.004(3) -0.027(4) -0.015(4)
F4C 0.119(8) 0.040(6) 0.061(9) 0.017(5) -0.035(7) -0.001(5)
F5C 0.101(9) 0.073(12) 0.068(13) 0.025(9) -0.016(9) -0.046(9)
F6C 0.23(2) 0.037(6) 0.036(5) 0.004(4) -0.032(10) -0.035(10)
C44A 0.038(3) 0.056(4) 0.054(4) -0.015(3) -0.019(3) 0.002(3)
F1A 0.035(3) 0.182(12) 0.057(4) 0.006(5) -0.009(3) 0.037(5)
F2A 0.106(7) 0.054(3) 0.120(7) 0.004(4) -0.087(6) -0.009(4)
F3A 0.047(4) 0.068(5) 0.091(5) -0.025(4) -0.041(4) -0.002(3)
C44B 0.038(3) 0.056(4) 0.054(4) -0.015(3) -0.019(3) 0.002(3)
F4A 0.07(2) 0.10(3) 0.056(8) -0.022(11) -0.030(10) 0.035(17)
F5A 0.042(12) 0.091(17) 0.13(2) 0.013(17) -0.036(14) -0.015(13)
F6A 0.069(18) 0.069(11) 0.11(2) -0.044(14) -0.053(18) 0.017(10)
C45 0.036(3) 0.019(2) 0.029(3) -0.003(2) -0.017(2) -0.005(2)
C46 0.046(3) 0.027(3) 0.034(3) 0.007(2) -0.022(3) -0.012(3)
C47 0.049(4) 0.033(3) 0.046(4) 0.009(3) -0.027(3) -0.017(3)
C48 0.055(4) 0.032(3) 0.055(4) 0.002(3) -0.037(3) -0.015(3)
C49 0.052(4) 0.024(3) 0.043(3) -0.005(2) -0.030(3) -0.004(3)
C50 0.042(3) 0.019(2) 0.033(3) -0.003(2) -0.021(3) 0.000(2)
C51 0.031(3) 0.017(2) 0.028(3) -0.001(2) -0.011(2) 0.003(2)
C52 0.029(3) 0.021(2) 0.024(3) -0.002(2) -0.007(2) 0.000(2)
C53 0.027(3) 0.020(2) 0.025(3) -0.001(2) -0.008(2) -0.002(2)
C54 0.030(3) 0.022(2) 0.024(3) 0.001(2) -0.009(2) -0.006(2)
C55 0.030(3) 0.025(3) 0.027(3) 0.003(2) -0.008(2) -0.004(2)
C56 0.030(3) 0.026(3) 0.032(3) 0.006(2) -0.012(2) -0.004(2)
S56 0.0305(7) 0.0283(7) 0.0216(6) -0.0019(5) -0.0049(5) -0.0030(5)
C57 0.038(3) 0.052(4) 0.035(3) -0.003(3) -0.001(3) -0.019(3)
C58 0.048(4) 0.052(4) 0.045(4) -0.002(3) -0.015(3) -0.025(3)
C59 0.036(3) 0.037(3) 0.043(4) 0.007(3) -0.013(3) -0.010(3)
C60 0.045(4) 0.060(5) 0.039(4) -0.002(3) 0.002(3) -0.023(3)
C61 0.053(4) 0.043(4) 0.040(4) -0.010(3) -0.009(3) -0.015(3)
C62 0.041(3) 0.030(3) 0.028(3) -0.009(2) -0.015(3) 0.000(2)
C63 0.039(3) 0.029(3) 0.033(3) -0.010(2) -0.014(3) 0.000(2)
C64 0.039(3) 0.042(4) 0.038(3) -0.015(3) -0.013(3) -0.002(3)
C65 0.045(4) 0.050(4) 0.046(4) -0.026(3) -0.010(3) 0.002(3)
C66 0.043(4) 0.044(4) 0.063(5) -0.020(3) -0.023(3) 0.004(3)
C67 0.092(7) 0.052(5) 0.062(5) -0.026(4) -0.052(5) 0.031(5)
C68 0.084(6) 0.051(4) 0.046(4) -0.021(4) -0.040(4) 0.024(4)
C69A 0.058(4) 0.053(4) 0.085(5) -0.032(4) -0.034(4) 0.014(3)
F1B 0.08(3) 0.08(3) 0.104(15) -0.058(16) -0.039(17) 0.03(2)
F2B 0.053(14) 0.06(2) 0.12(3) -0.03(2) -0.042(18) 0.019(12)
F3B 0.07(2) 0.047(19) 0.12(2) -0.018(16) -0.029(19) 0.022(14)
C69B 0.058(4) 0.053(4) 0.085(5) -0.032(4) -0.034(4) 0.014(3)
F4B 0.075(5) 0.074(5) 0.103(5) -0.037(4) -0.055(4) 0.033(4)
F5B 0.087(5) 0.042(3) 0.204(9) -0.047(4) -0.062(5) 0.013(3)
F6B 0.052(4) 0.093(6) 0.103(5) -0.045(4) -0.025(3) 0.024(3)
C70 0.040(4) 0.041(4) 0.047(4) 0.006(3) -0.010(3) -0.017(3)
F73 0.052(3) 0.046(3) 0.104(4) 0.032(3) -0.027(3) -0.019(2)
F74 0.076(3) 0.120(5) 0.059(3) -0.014(3) -0.004(3) -0.070(4)
F75 0.038(2) 0.049(2) 0.068(3) 0.006(2) -0.007(2) -0.0146(18)
C81 0.061(5) 0.126(8) 0.090(6) -0.044(6) -0.015(4) -0.018(5)
F81 0.136(7) 0.172(8) 0.137(7) -0.030(6) -0.051(6) -0.068(6)
F82 0.132(6) 0.130(7) 0.099(5) -0.019(5) -0.007(4) -0.055(5)
F83 0.152(7) 0.111(6) 0.132(7) -0.004(5) -0.052(6) -0.019(5)
S81 0.0688(16) 0.105(2) 0.100(2) -0.0209(18) -0.0286(16) -0.0153(16)
O81 0.132(9) 0.148(9) 0.172(11) -0.065(8) -0.060(8) -0.052(7)
O82 0.075(5) 0.180(10) 0.100(6) -0.025(6) -0.016(5) -0.031(6)
O83 0.142(7) 0.068(5) 0.065(5) -0.024(4) 0.015(5) 0.002(5)
 
_geom_special_details
;
 All esds (except the esd in the dihedral angle between two l.s. planes)
 are estimated using the full covariance matrix.  The cell esds are taken
 into account individually in the estimation of esds in distances, angles
 and torsion angles; correlations between esds in cell parameters are only
 used when they are defined by crystal symmetry.  An approximate (isotropic)
 treatment of cell esds is used for estimating esds involving l.s. planes.
;
 
loop_
 _geom_bond_atom_site_label_1
 _geom_bond_atom_site_label_2
 _geom_bond_distance
 _geom_bond_site_symmetry_2
 _geom_bond_publ_flag
Ir1 C53 1.997(5) . ?
Ir1 C27 2.015(5) . ?
Ir1 N4 2.056(5) . ?
Ir1 N3 2.060(4) . ?
Ir1 N1 2.131(4) . ?
Ir1 N2 2.134(4) . ?
N1 C1 1.329(7) . ?
N1 C18 1.366(7) . ?
C1 C2 1.385(8) . ?
N2 C16 1.326(7) . ?
N2 C17 1.368(7) . ?
C2 C3 1.377(8) . ?
N3 C25 1.343(7) . ?
N3 C19 1.372(7) . ?
C3 C4 1.400(8) . ?
C4 C18 1.404(8) . ?
C4 C5 1.451(7) . ?
N4 C51 1.350(7) . ?
N4 C45 1.375(7) . ?
N5 C25 1.345(7) . ?
N5 C24 1.392(7) . ?
N5 C36 1.458(7) . ?
C5 N8 1.326(7) . ?
C5 C12 1.424(8) . ?
N6 C51 1.348(7) . ?
N6 C50 1.382(8) . ?
N6 C62 1.459(7) . ?
C6 N8 1.356(7) . ?
C6 C7 1.413(8) . ?
C6 C11 1.425(8) . ?
C7 C8 1.365(8) . ?
N7 C12 1.330(7) . ?
N7 C11 1.347(7) . ?
C8 C9 1.414(9) . ?
C9 C10 1.369(8) . ?
C10 C11 1.410(8) . ?
C12 C13 1.460(7) . ?
C13 C17 1.391(7) . ?
C13 C14 1.404(8) . ?
C14 C15 1.368(8) . ?
C15 C16 1.396(8) . ?
C17 C18 1.446(7) . ?
C19 C20 1.402(8) . ?
C19 C24 1.410(8) . ?
C20 C21 1.382(9) . ?
C21 C22 1.396(9) . ?
C22 C23 1.384(9) . ?
C23 C24 1.377(8) . ?
C25 C26 1.432(8) . ?
C26 C27 1.393(8) . ?
C26 S26 1.717(6) . ?
S26 C29 1.728(6) . ?
C27 C28 1.411(8) . ?
C28 C29 1.368(8) . ?
C29 C30 1.483(8) . ?
C30 C31 1.384(9) . ?
C30 C35 1.393(8) . ?
C31 C32 1.370(10) . ?
C32 C33 1.400(9) . ?
C33 C34 1.384(10) . ?
C33 C44B 1.487(18) . ?
C33 C44A 1.492(10) . ?
C34 C35 1.378(9) . ?
C36 C37 1.500(8) . ?
C37 C42 1.383(8) . ?
C37 C38 1.399(8) . ?
C38 C39 1.377(10) . ?
C39 C40 1.380(11) . ?
C40 C41 1.384(9) . ?
C40 C43B 1.502(13) . ?
C40 C43A 1.515(14) . ?
C41 C42 1.399(9) . ?
C43A F2C 1.316(13) . ?
C43A F1C 1.328(13) . ?
C43A F3C 1.330(13) . ?
C43B F4C 1.309(12) . ?
C43B F6C 1.314(12) . ?
C43B F5C 1.318(12) . ?
C44A F2A 1.323(10) . ?
C44A F1A 1.326(9) . ?
C44A F3A 1.327(9) . ?
C44B F4A 1.320(14) . ?
C44B F6A 1.322(14) . ?
C44B F5A 1.322(14) . ?
C45 C46 1.382(9) . ?
C45 C50 1.411(8) . ?
C46 C47 1.387(9) . ?
C47 C48 1.391(10) . ?
C48 C49 1.381(10) . ?
C49 C50 1.386(8) . ?
C51 C52 1.430(8) . ?
C52 C53 1.383(8) . ?
C52 S56 1.723(6) . ?
C53 C54 1.419(8) . ?
C54 C55 1.376(8) . ?
C55 C56 1.472(8) . ?
C55 S56 1.735(6) . ?
C56 C61 1.369(9) . ?
C56 C57 1.387(10) . ?
C57 C58 1.386(9) . ?
C58 C59 1.363(10) . ?
C59 C60 1.381(11) . ?
C59 C70 1.493(9) . ?
C60 C61 1.391(10) . ?
C62 C63 1.518(8) . ?
C63 C64 1.369(8) . ?
C63 C68 1.386(9) . ?
C64 C65 1.385(10) . ?
C65 C66 1.370(11) . ?
C66 C67 1.359(11) . ?
C66 C69A 1.50(2) . ?
C66 C69B 1.504(10) . ?
C67 C68 1.375(10) . ?
C69A F2B 1.323(15) . ?
C69A F3B 1.324(15) . ?
C69A F1B 1.325(15) . ?
C69B F5B 1.313(10) . ?
C69B F4B 1.335(9) . ?
C69B F6B 1.337(10) . ?
C70 F74 1.318(8) . ?
C70 F75 1.330(7) . ?
C70 F73 1.344(7) . ?
C81 F83 1.281(11) . ?
C81 F82 1.284(11) . ?
C81 F81 1.355(11) . ?
C81 S81 1.822(14) . ?
S81 O83 1.426(7) . ?
S81 O82 1.456(8) . ?
S81 O81 1.459(9) . ?
 
loop_
 _geom_angle_atom_site_label_1
 _geom_angle_atom_site_label_2
 _geom_angle_atom_site_label_3
 _geom_angle
 _geom_angle_site_symmetry_1
 _geom_angle_site_symmetry_3
 _geom_angle_publ_flag
C53 Ir1 C27 94.0(2) . . ?
C53 Ir1 N4 79.4(2) . . ?
C27 Ir1 N4 95.2(2) . . ?
C53 Ir1 N3 93.0(2) . . ?
C27 Ir1 N3 79.8(2) . . ?
N4 Ir1 N3 170.67(17) . . ?
C53 Ir1 N1 91.19(19) . . ?
C27 Ir1 N1 173.08(19) . . ?
N4 Ir1 N1 90.18(17) . . ?
N3 Ir1 N1 95.45(17) . . ?
C53 Ir1 N2 168.77(19) . . ?
C27 Ir1 N2 97.19(19) . . ?
N4 Ir1 N2 99.93(18) . . ?
N3 Ir1 N2 88.57(17) . . ?
N1 Ir1 N2 77.58(17) . . ?
C1 N1 C18 117.9(5) . . ?
C1 N1 Ir1 127.9(4) . . ?
C18 N1 Ir1 113.8(3) . . ?
N1 C1 C2 123.0(5) . . ?
C16 N2 C17 117.7(5) . . ?
C16 N2 Ir1 128.1(4) . . ?
C17 N2 Ir1 113.9(4) . . ?
C3 C2 C1 120.1(6) . . ?
C25 N3 C19 106.8(4) . . ?
C25 N3 Ir1 114.4(4) . . ?
C19 N3 Ir1 138.3(4) . . ?
C2 C3 C4 118.3(5) . . ?
C3 C4 C18 118.5(5) . . ?
C3 C4 C5 122.3(5) . . ?
C18 C4 C5 119.2(5) . . ?
C51 N4 C45 107.0(5) . . ?
C51 N4 Ir1 113.7(4) . . ?
C45 N4 Ir1 138.9(4) . . ?
C25 N5 C24 107.2(5) . . ?
C25 N5 C36 126.0(5) . . ?
C24 N5 C36 126.0(5) . . ?
N8 C5 C12 122.0(5) . . ?
N8 C5 C4 118.2(5) . . ?
C12 C5 C4 119.8(5) . . ?
C51 N6 C50 107.4(5) . . ?
C51 N6 C62 126.7(5) . . ?
C50 N6 C62 125.5(5) . . ?
N8 C6 C7 119.1(5) . . ?
N8 C6 C11 120.7(5) . . ?
C7 C6 C11 120.3(5) . . ?
C8 C7 C6 119.5(6) . . ?
C12 N7 C11 116.7(5) . . ?
C7 C8 C9 120.5(5) . . ?
C5 N8 C6 116.9(5) . . ?
C10 C9 C8 121.0(5) . . ?
C9 C10 C11 120.2(6) . . ?
N7 C11 C10 119.7(5) . . ?
N7 C11 C6 121.8(5) . . ?
C10 C11 C6 118.5(5) . . ?
N7 C12 C5 121.8(5) . . ?
N7 C12 C13 118.2(5) . . ?
C5 C12 C13 120.0(5) . . ?
C17 C13 C14 117.7(5) . . ?
C17 C13 C12 119.4(5) . . ?
C14 C13 C12 122.9(5) . . ?
C15 C14 C13 119.0(5) . . ?
C14 C15 C16 119.9(5) . . ?
N2 C16 C15 122.5(5) . . ?
N2 C17 C13 123.1(5) . . ?
N2 C17 C18 116.4(5) . . ?
C13 C17 C18 120.5(5) . . ?
N1 C18 C4 122.1(5) . . ?
N1 C18 C17 116.9(5) . . ?
C4 C18 C17 121.0(5) . . ?
N3 C19 C20 132.1(5) . . ?
N3 C19 C24 108.3(5) . . ?
C20 C19 C24 119.5(5) . . ?
C21 C20 C19 117.8(5) . . ?
C20 C21 C22 121.5(6) . . ?
C23 C22 C21 121.6(6) . . ?
C24 C23 C22 117.0(5) . . ?
C23 C24 N5 131.4(5) . . ?
C23 C24 C19 122.6(5) . . ?
N5 C24 C19 106.0(5) . . ?
N3 C25 N5 111.6(5) . . ?
N3 C25 C26 116.1(5) . . ?
N5 C25 C26 132.2(5) . . ?
C27 C26 C25 115.0(5) . . ?
C27 C26 S26 113.9(4) . . ?
C25 C26 S26 131.1(4) . . ?
C26 S26 C29 90.3(3) . . ?
C26 C27 C28 109.6(5) . . ?
C26 C27 Ir1 114.5(4) . . ?
C28 C27 Ir1 135.8(4) . . ?
C29 C28 C27 114.4(5) . . ?
C28 C29 C30 127.9(5) . . ?
C28 C29 S26 111.9(4) . . ?
C30 C29 S26 120.1(4) . . ?
C31 C30 C35 118.9(6) . . ?
C31 C30 C29 119.1(5) . . ?
C35 C30 C29 121.9(6) . . ?
C32 C31 C30 121.2(6) . . ?
C31 C32 C33 119.4(7) . . ?
C34 C33 C32 119.8(6) . . ?
C34 C33 C44B 120.0(12) . . ?
C32 C33 C44B 119.4(12) . . ?
C34 C33 C44A 120.8(6) . . ?
C32 C33 C44A 119.3(7) . . ?
C35 C34 C33 120.1(6) . . ?
C34 C35 C30 120.4(6) . . ?
N5 C36 C37 112.9(5) . . ?
C42 C37 C38 118.4(6) . . ?
C42 C37 C36 121.4(5) . . ?
C38 C37 C36 120.2(6) . . ?
C39 C38 C37 120.8(6) . . ?
C38 C39 C40 119.9(6) . . ?
C39 C40 C41 121.0(6) . . ?
C39 C40 C43B 118.4(9) . . ?
C41 C40 C43B 120.6(10) . . ?
C39 C40 C43A 124.8(11) . . ?
C41 C40 C43A 114.2(11) . . ?
C40 C41 C42 118.4(7) . . ?
C37 C42 C41 121.5(6) . . ?
F2C C43A F1C 106.7(15) . . ?
F2C C43A F3C 102.9(17) . . ?
F1C C43A F3C 102.6(15) . . ?
F2C C43A C40 111.8(17) . . ?
F1C C43A C40 118.1(18) . . ?
F3C C43A C40 113(2) . . ?
F4C C43B F6C 106.9(13) . . ?
F4C C43B F5C 106.8(14) . . ?
F6C C43B F5C 109.9(15) . . ?
F4C C43B C40 112.8(13) . . ?
F6C C43B C40 108.5(13) . . ?
F5C C43B C40 111.8(17) . . ?
F2A C44A F1A 106.5(9) . . ?
F2A C44A F3A 105.0(8) . . ?
F1A C44A F3A 106.3(9) . . ?
F2A C44A C33 113.6(7) . . ?
F1A C44A C33 111.4(7) . . ?
F3A C44A C33 113.4(8) . . ?
F4A C44B F6A 107(2) . . ?
F4A C44B F5A 106(2) . . ?
F6A C44B F5A 105(2) . . ?
F4A C44B C33 113(3) . . ?
F6A C44B C33 112(2) . . ?
F5A C44B C33 113(2) . . ?
N4 C45 C46 131.3(5) . . ?
N4 C45 C50 107.6(5) . . ?
C46 C45 C50 121.0(5) . . ?
C45 C46 C47 117.0(6) . . ?
C46 C47 C48 121.5(6) . . ?
C49 C48 C47 122.3(6) . . ?
C48 C49 C50 116.3(6) . . ?
N6 C50 C49 131.6(6) . . ?
N6 C50 C45 106.7(5) . . ?
C49 C50 C45 121.7(6) . . ?
N6 C51 N4 111.1(5) . . ?
N6 C51 C52 133.5(5) . . ?
N4 C51 C52 115.3(5) . . ?
C53 C52 C51 114.9(5) . . ?
C53 C52 S56 113.2(4) . . ?
C51 C52 S56 131.7(4) . . ?
C52 C53 C54 110.7(5) . . ?
C52 C53 Ir1 114.8(4) . . ?
C54 C53 Ir1 133.4(4) . . ?
C55 C54 C53 113.9(5) . . ?
C54 C55 C56 128.4(6) . . ?
C54 C55 S56 111.3(4) . . ?
C56 C55 S56 120.2(4) . . ?
C61 C56 C57 119.0(6) . . ?
C61 C56 C55 121.0(6) . . ?
C57 C56 C55 119.9(5) . . ?
C52 S56 C55 90.9(3) . . ?
C58 C57 C56 120.5(6) . . ?
C59 C58 C57 119.8(7) . . ?
C58 C59 C60 120.6(6) . . ?
C58 C59 C70 121.1(7) . . ?
C60 C59 C70 118.3(6) . . ?
C59 C60 C61 119.2(7) . . ?
C56 C61 C60 120.9(7) . . ?
N6 C62 C63 111.9(5) . . ?
C64 C63 C68 118.9(6) . . ?
C64 C63 C62 118.8(6) . . ?
C68 C63 C62 122.2(6) . . ?
C63 C64 C65 120.2(6) . . ?
C66 C65 C64 119.9(6) . . ?
C67 C66 C65 120.6(7) . . ?
C67 C66 C69A 115.4(19) . . ?
C65 C66 C69A 122.9(19) . . ?
C67 C66 C69B 120.1(7) . . ?
C65 C66 C69B 119.2(7) . . ?
C66 C67 C68 119.6(7) . . ?
C67 C68 C63 120.8(7) . . ?
F2B C69A F3B 107(2) . . ?
F2B C69A F1B 106(2) . . ?
F3B C69A F1B 105(2) . . ?
F2B C69A C66 119(3) . . ?
F3B C69A C66 108(3) . . ?
F1B C69A C66 112(4) . . ?
F5B C69B F4B 106.7(9) . . ?
F5B C69B F6B 105.9(8) . . ?
F4B C69B F6B 105.7(8) . . ?
F5B C69B C66 112.5(7) . . ?
F4B C69B C66 113.5(7) . . ?
F6B C69B C66 111.8(8) . . ?
F74 C70 F75 106.3(6) . . ?
F74 C70 F73 107.6(6) . . ?
F75 C70 F73 104.6(5) . . ?
F74 C70 C59 113.2(6) . . ?
F75 C70 C59 113.2(6) . . ?
F73 C70 C59 111.3(6) . . ?
F83 C81 F82 104.7(11) . . ?
F83 C81 F81 106.8(10) . . ?
F82 C81 F81 105.9(9) . . ?
F83 C81 S81 117.1(9) . . ?
F82 C81 S81 114.0(9) . . ?
F81 C81 S81 107.6(9) . . ?
O83 S81 O82 109.0(6) . . ?
O83 S81 O81 124.6(7) . . ?
O82 S81 O81 115.7(7) . . ?
O83 S81 C81 98.1(5) . . ?
O82 S81 C81 104.5(5) . . ?
O81 S81 C81 100.5(6) . . ?
 
loop_
 _geom_hbond_atom_site_label_D 
 _geom_hbond_atom_site_label_H 
 _geom_hbond_atom_site_label_A 
 _geom_hbond_distance_DH 
 _geom_hbond_distance_HA 
 _geom_hbond_distance_DA 
 _geom_hbond_angle_DHA 
 _geom_hbond_site_symmetry_A 
 _geom_hbond_publ_flag
C15 H15 F83^a  0.95 2.55 3.260(11) 131.8 2_665 yes
C16 H16 O81^a  0.95 2.43 3.253(13) 145.2 1_655 yes
C16 H16 O82^a  0.95 2.46 3.154(12) 129.8 2_665 yes
C20 H20 N1  0.95 2.62 3.333(7) 132.3 . yes
C28 H28 F82^a  0.95 2.56 3.106(10) 116.9 1_655 yes
C36 H36A S26  0.99 2.83 3.381(6) 116.2 . yes
C62 H62B S56  0.99 2.74 3.459(7) 130.2 . yes
 
_refine_diff_density_max    3.062
_refine_diff_density_min   -2.900
_refine_diff_density_rms    0.161

_shelx_res_file
;
TITL AHG164_0msp_a.res in P-1
    ahg164_0msp_a_sq.res
    created by SHELXL-2018/3 at 12:36:00 on 16-Feb-2022
REM Old TITL AHG164_0msp in P1
REM SHELXT solution in P-1: R1 0.119, Rweak 0.004, Alpha 0.040
REM <I/s>   0.000 for    0 systematic absences,  Orientation as input
REM Formula found by SHELXT:  C80 F13 Ir N12 O2 S2
CELL  0.71073  14.3020  15.8088  17.0228   78.870   66.395   68.456
ZERR    2.000   0.0069   0.0074   0.0069    0.014    0.015    0.022
LATT  1
SFAC C H F Ir N O S

UNIT 142 80 30 2 16 6 6
LIST 4 ! automatically inserted. Change 6 to 4 for CHECKCIF!!
ACTA

omit 2   0   1
omit  -1   2   0
TEMP -173.150
SIZE 0.02 0.08 0.125
L.S. 15 0   85
BOND
shel 999 0.8
FMAP 2

EQIV $1 -x+1, -y+1, -z
HTAB C15 F83_$1

EQIV $2 x+1, y, z
HTAB C16 O81_$2
HTAB C16 O82_$1

HTAB C20 N1
HTAB C28 F82_$2
HTAB C36 S26

HTAB C62 S56
PLAN 10
ABIN
WGHT    0.077200   18.328400
FVAR       0.24061   0.44472   0.81648   0.09660
IR1   4    0.532337    0.580714    0.242456    11.00000    0.02939    0.01913 =
         0.02113   -0.00085   -0.00687   -0.00573
N1    5    0.406365    0.705997    0.243146    11.00000    0.02680    0.01961 =
         0.02381   -0.00305   -0.00797   -0.00539
C1    1    0.307611    0.732711    0.301886    11.00000    0.03217    0.02267 =
         0.02383   -0.00163   -0.00544   -0.00628
AFIX  43
H1    2    0.290891    0.696076    0.353542    11.00000   -1.20000
AFIX   0
N2    5    0.608673    0.653622    0.130661    11.00000    0.03107    0.02275 =
         0.02041   -0.00163   -0.00737   -0.00919
C2    1    0.227986    0.811504    0.291225    11.00000    0.03788    0.02580 =
         0.03089   -0.00077   -0.00478   -0.00596
AFIX  43
H2    2    0.158769    0.828156    0.335319    11.00000   -1.20000
AFIX   0
N3    5    0.501136    0.517279    0.165198    11.00000    0.02659    0.02216 =
         0.02328   -0.00269   -0.00761   -0.00685
C3    1    0.249031    0.865754    0.216771    11.00000    0.03128    0.02152 =
         0.03182   -0.00057   -0.00436   -0.00315
AFIX  43
H3    2    0.194631    0.919302    0.208223    11.00000   -1.20000
AFIX   0
C4    1    0.352659    0.839966    0.153996    11.00000    0.03135    0.02247 =
         0.02439   -0.00378   -0.00658   -0.00878
N4    5    0.561729    0.625777    0.333090    11.00000    0.03006    0.02175 =
         0.02289   -0.00344   -0.00942   -0.00312
N5    5    0.542244    0.393013    0.099120    11.00000    0.02823    0.02593 =
         0.02843   -0.00061   -0.00781   -0.01078
C5    1    0.381831    0.891751    0.072862    11.00000    0.03140    0.02322 =
         0.02661    0.00050   -0.01156   -0.01048
N6    5    0.503908    0.662422    0.468230    11.00000    0.03825    0.02239 =
         0.02448   -0.00493   -0.01207   -0.00161
C6    1    0.335399    1.011022   -0.019257    11.00000    0.03387    0.02794 =
         0.02713    0.00036   -0.01331   -0.01275
C7    1    0.256512    1.086662   -0.040270    11.00000    0.03225    0.03151 =
         0.03151    0.00134   -0.01394   -0.01038
AFIX  43
H7    2    0.183723    1.103499   -0.001675    11.00000   -1.20000
AFIX   0
N7    5    0.520800    0.911544   -0.060934    11.00000    0.03166    0.02479 =
         0.02476    0.00000   -0.00989   -0.01328
C8    1    0.285640    1.135363   -0.116417    11.00000    0.04095    0.02837 =
         0.03206    0.00370   -0.01770   -0.00903
AFIX  43
H8    2    0.232599    1.185596   -0.131183    11.00000   -1.20000
AFIX   0
N8    5    0.306052    0.964261    0.057302    11.00000    0.03007    0.02392 =
         0.03007    0.00195   -0.01208   -0.01077
C9    1    0.394158    1.111566   -0.173436    11.00000    0.04293    0.03205 =
         0.02959    0.00715   -0.01580   -0.01598
AFIX  43
H9    2    0.413533    1.147085   -0.225477    11.00000   -1.20000
AFIX   0
C10   1    0.471736    1.038129   -0.154800    11.00000    0.03851    0.02767 =
         0.02908    0.00250   -0.01349   -0.01330
AFIX  43
H10   2    0.544219    1.022879   -0.193989    11.00000   -1.20000
AFIX   0
C11   1    0.444373    0.985044   -0.077595    11.00000    0.03470    0.02416 =
         0.02627    0.00089   -0.01534   -0.01374
C12   1    0.489691    0.864380    0.012971    11.00000    0.02927    0.02229 =
         0.02596   -0.00217   -0.01005   -0.00925
C13   1    0.569847    0.782974    0.032233    11.00000    0.03062    0.02294 =
         0.02255   -0.00206   -0.01114   -0.00848
C14   1    0.678315    0.754041   -0.022606    11.00000    0.03488    0.02817 =
         0.02176    0.00107   -0.00727   -0.01198
AFIX  43
H14   2    0.702750    0.786996   -0.075394    11.00000   -1.20000
AFIX   0
C15   1    0.748247    0.677663    0.001169    11.00000    0.02827    0.03164 =
         0.02884   -0.00434   -0.00628   -0.00746
AFIX  43
H15   2    0.822345    0.658205   -0.034350    11.00000   -1.20000
AFIX   0
C16   1    0.710639    0.628316    0.077687    11.00000    0.02810    0.02657 =
         0.02460   -0.00358   -0.00866   -0.00740
AFIX  43
H16   2    0.760024    0.574527    0.092358    11.00000   -1.20000
AFIX   0
C17   1    0.539074    0.731413    0.108335    11.00000    0.02792    0.02113 =
         0.02574   -0.00425   -0.01097   -0.00626
C18   1    0.429880    0.759944    0.169680    11.00000    0.03096    0.02012 =
         0.02643   -0.00289   -0.00868   -0.00759
C19   1    0.420460    0.530266    0.135513    11.00000    0.03234    0.02715 =
         0.01942    0.00048   -0.00665   -0.01133
C20   1    0.325366    0.602794    0.141151    11.00000    0.03551    0.02286 =
         0.02706    0.00092   -0.01042   -0.00554
AFIX  43
H20   2    0.306475    0.655723    0.170099    11.00000   -1.20000
AFIX   0
C21   1    0.260045    0.594703    0.103190    11.00000    0.03855    0.02745 =
         0.03206    0.00044   -0.01494   -0.00590
AFIX  43
H21   2    0.195572    0.643245    0.105683    11.00000   -1.20000
AFIX   0
C22   1    0.286699    0.516783    0.061263    11.00000    0.03794    0.03726 =
         0.03077    0.00242   -0.01700   -0.01292
AFIX  43
H22   2    0.239910    0.513567    0.035864    11.00000   -1.20000
AFIX   0
C23   1    0.379610    0.444099    0.055785    11.00000    0.03611    0.03086 =
         0.02647   -0.00006   -0.00986   -0.01422
AFIX  43
H23   2    0.397628    0.391144    0.027195    11.00000   -1.20000
AFIX   0
C24   1    0.444756    0.451989    0.093635    11.00000    0.03201    0.02563 =
         0.02217   -0.00139   -0.00714   -0.01033
C25   1    0.572069    0.434158    0.142959    11.00000    0.02635    0.02451 =
         0.02255   -0.00415   -0.00207   -0.00979
C26   1    0.660384    0.404309    0.172476    11.00000    0.02587    0.02239 =
         0.02883   -0.00363   -0.00527   -0.00698
S26   7    0.771862    0.308309    0.152875    11.00000    0.02644    0.02754 =
         0.04028   -0.01434   -0.00974   -0.00222
C27   1    0.655937    0.462856    0.226377    11.00000    0.02796    0.02123 =
         0.02208   -0.00343   -0.00115   -0.01056
C28   1    0.745561    0.425088    0.252566    11.00000    0.02805    0.02312 =
         0.02532   -0.00164   -0.00718   -0.00755
AFIX  43
H28   2    0.757246    0.454284    0.290000    11.00000   -1.20000
AFIX   0
C29   1    0.814200    0.342916    0.219533    11.00000    0.02743    0.02799 =
         0.03677   -0.00585   -0.00958   -0.00794
C30   1    0.911050    0.282833    0.238498    11.00000    0.03124    0.02681 =
         0.04153   -0.00942   -0.01248   -0.00551
C31   1    0.915986    0.285866    0.317446    11.00000    0.02724    0.05095 =
         0.04928   -0.02280   -0.00999   -0.00263
AFIX  43
H31   2    0.857192    0.325932    0.358302    11.00000   -1.20000
AFIX   0
C32   1    1.004033    0.232193    0.337759    11.00000    0.03668    0.06699 =
         0.04545   -0.02284   -0.01599   -0.00700
AFIX  43
H32   2    1.006924    0.235972    0.391722    11.00000   -1.20000
AFIX   0
C33   1    1.089728    0.171719    0.278318    11.00000    0.03268    0.04441 =
         0.04612   -0.01198   -0.01363   -0.00546
C34   1    1.083875    0.165554    0.200535    11.00000    0.03318    0.04195 =
         0.04585   -0.01393   -0.00946    0.00206
AFIX  43
H34   2    1.141081    0.123380    0.160752    11.00000   -1.20000
AFIX   0
C35   1    0.995171    0.220511    0.180712    11.00000    0.02938    0.04500 =
         0.03592   -0.01049   -0.00898   -0.00139
AFIX  43
H35   2    0.991339    0.215887    0.127332    11.00000   -1.20000
AFIX   0
C36   1    0.592643    0.298518    0.075151    11.00000    0.03138    0.02659 =
         0.03013   -0.00817   -0.00622   -0.00895
AFIX  23
H36A  2    0.671756    0.285055    0.048938    11.00000   -1.20000
H36B  2    0.567870    0.290314    0.031377    11.00000   -1.20000
AFIX   0
C37   1    0.567220    0.232104    0.150018    11.00000    0.03604    0.02264 =
         0.04075   -0.00540   -0.01803   -0.00682
C38   1    0.645697    0.148735    0.155701    11.00000    0.03650    0.02829 =
         0.05045   -0.00817   -0.01957   -0.00729
AFIX  43
H38   2    0.715033    0.134174    0.111622    11.00000   -1.20000
AFIX   0
C39   1    0.623609    0.087527    0.224449    11.00000    0.05036    0.02592 =
         0.05416   -0.00559   -0.03033   -0.00278
AFIX  43
H39   2    0.677325    0.030908    0.227414    11.00000   -1.20000
AFIX   0
C40   1    0.523295    0.108591    0.289033    11.00000    0.07241    0.03545 =
         0.03564    0.00149   -0.02447   -0.01943
C41   1    0.443059    0.189814    0.285053    11.00000    0.05175    0.01271 =
         0.05130    0.00411   -0.01325    0.00451
AFIX  43
H41   2    0.373635    0.203547    0.329026    11.00000   -1.20000
AFIX   0
C42   1    0.466677    0.251183    0.214712    11.00000    0.03306    0.03215 =
         0.02379    0.00002    0.01219   -0.00625
AFIX  43
H42   2    0.412403    0.307254    0.211305    11.00000   -1.20000
AFIX   0
REM CF3 group made by DSR:
SADI 0.02 C43A F1C C43A F2C C43A F3C  C43B F4C C43B F5C C43B F6C
SADI 0.04 F1C F2C F2C F3C F3C F1C  F4C F5C F5C F6C F6C F4C
SADI 0.1  C40 F1C C40 F2C C40 F3C  C40 F4C C40 F5C C40 F6C
SADI C40 C43A C40 C43B
EADP C43A C43B
RIGU C40 C43A C43B F1C > F6C
SIMU C40 C43A C43B F1C > F6C
EADP c43a c43b
PART 1 21.0
same c70 > F75
C43A  1    0.489193    0.046903    0.367434    21.00000    0.09868    0.02954 =
         0.04037    0.00358   -0.02731   -0.01485
F1C   3    0.410559    0.085128    0.437732    21.00000    0.14915    0.05061 =
         0.03881   -0.00303   -0.00702   -0.02658
F2C   3    0.571065   -0.004748    0.390437    21.00000    0.12165    0.09415 =
         0.08621    0.04414   -0.05026   -0.01896
F3C   3    0.453358   -0.013604    0.354006    21.00000    0.14659    0.05695 =
         0.04314   -0.01021    0.00143   -0.05941
PART 2 -21.0

same c70 > F75
C43B  1    0.502009    0.039910    0.362709   -21.00000    0.09868    0.02954 =
         0.04037    0.00358   -0.02731   -0.01485
F4C   3    0.588348   -0.029526    0.360252   -21.00000    0.11898    0.04019 =
         0.06132    0.01715   -0.03529   -0.00106
F5C   3    0.429284    0.006536    0.364181   -21.00000    0.10108    0.07288 =
         0.06825    0.02460   -0.01603   -0.04621
F6C   3    0.468854    0.079449    0.434631   -21.00000    0.22574    0.03683 =
         0.03609    0.00447   -0.03193   -0.03478
PART 0
REM End of CF3 group made by DSR
REM CF3 group made by DSR:
SADI 0.02 C44A F1A C44A F2A C44A F3A  C44B F4A C44B F5A C44B F6A
SADI 0.04 F1A F2A F2A F3A F3A F1A  F4A F5A F5A F6A F6A F4A
SADI 0.1  C33 F1A C33 F2A C33 F3A  C33 F4A C33 F5A C33 F6A
SADI C33 C44A C33 C44B
EADP C44A C44B
RIGU C33 C44A C44B F1A > F6A
SIMU C33 C44A C44B F1A > F6A
PART 1 31.0
EADP  c44a c44b
same c70 > F75
C44A  1    1.183920    0.111120    0.301774    31.00000    0.03805    0.05607 =
         0.05393   -0.01548   -0.01867    0.00187
F1A   3    1.275261    0.098903    0.234508    31.00000    0.03517    0.18194 =
         0.05721    0.00584   -0.00891    0.03683
F2A   3    1.177644    0.029060    0.332498    31.00000    0.10636    0.05441 =
         0.12006    0.00406   -0.08705   -0.00859
F3A   3    1.196935    0.143485    0.361679    31.00000    0.04696    0.06767 =
         0.09104   -0.02506   -0.04110   -0.00243
PART 2 -31.0
same c70 > F75
C44B  1    1.192882    0.125620    0.293293   -31.00000    0.03805    0.05607 =
         0.05393   -0.01548   -0.01867    0.00187
F4A   3    1.179748    0.118675    0.375306   -31.00000    0.06526    0.09530 =
         0.05608   -0.02205   -0.02950    0.03490
F5A   3    1.265016    0.168122    0.253623   -31.00000    0.04174    0.09133 =
         0.13429    0.01300   -0.03571   -0.01459
F6A   3    1.241226    0.042503    0.265002   -31.00000    0.06866    0.06937 =
         0.11073   -0.04395   -0.05260    0.01745
PART 0
REM End of CF3 group made by DSR
C45   1    0.626512    0.670185    0.336527    11.00000    0.03563    0.01857 =
         0.02853   -0.00270   -0.01695   -0.00509
C46   1    0.716780    0.687595    0.274794    11.00000    0.04646    0.02682 =
         0.03365    0.00712   -0.02215   -0.01185
AFIX  43
H46   2    0.744548    0.668469    0.217949    11.00000   -1.20000
AFIX   0
C47   1    0.765024    0.734237    0.299531    11.00000    0.04879    0.03347 =
         0.04641    0.00907   -0.02731   -0.01741
AFIX  43
H47   2    0.828398    0.745886    0.259169    11.00000   -1.20000
AFIX   0
C48   1    0.722691    0.764339    0.382113    11.00000    0.05535    0.03153 =
         0.05527    0.00235   -0.03664   -0.01478
AFIX  43
H48   2    0.755724    0.799071    0.395548    11.00000   -1.20000
AFIX   0
C49   1    0.634296    0.745487    0.445265    11.00000    0.05151    0.02417 =
         0.04307   -0.00517   -0.02970   -0.00398
AFIX  43
H49   2    0.606789    0.765093    0.501905    11.00000   -1.20000
AFIX   0
C50   1    0.587923    0.696389    0.421463    11.00000    0.04203    0.01886 =
         0.03338   -0.00271   -0.02102   -0.00038
C51   1    0.491232    0.619693    0.413732    11.00000    0.03141    0.01680 =
         0.02779   -0.00140   -0.01123    0.00281
C52   1    0.422459    0.568321    0.424645    11.00000    0.02910    0.02120 =
         0.02378   -0.00200   -0.00652    0.00048
C53   1    0.436035    0.534690    0.350217    11.00000    0.02711    0.01976 =
         0.02515   -0.00134   -0.00752   -0.00179
C54   1    0.361919    0.487620    0.367073    11.00000    0.03016    0.02155 =
         0.02444    0.00136   -0.00852   -0.00569
AFIX  43
H54   2    0.360009    0.458473    0.324138    11.00000   -1.20000
AFIX   0
C55   1    0.293051    0.488042    0.451297    11.00000    0.02974    0.02523 =
         0.02702    0.00291   -0.00808   -0.00370
C56   1    0.203693    0.449961    0.490277    11.00000    0.02981    0.02605 =
         0.03229    0.00630   -0.01182   -0.00424
S56   7    0.319227    0.545793    0.512916    11.00000    0.03050    0.02829 =
         0.02165   -0.00187   -0.00486   -0.00303
C57   1    0.193372    0.391991    0.444832    11.00000    0.03761    0.05215 =
         0.03509   -0.00286   -0.00097   -0.01905
AFIX  43
H57   2    0.243427    0.377810    0.388302    11.00000   -1.20000
AFIX   0
C58   1    0.110566    0.354625    0.481312    11.00000    0.04844    0.05218 =
         0.04465   -0.00179   -0.01480   -0.02485
AFIX  43
H58   2    0.103967    0.314890    0.449923    11.00000   -1.20000
AFIX   0
C59   1    0.038619    0.375052    0.562359    11.00000    0.03561    0.03655 =
         0.04302    0.00651   -0.01277   -0.00962
C60   1    0.046471    0.433729    0.608175    11.00000    0.04480    0.05987 =
         0.03853   -0.00190    0.00171   -0.02326
AFIX  43
H60   2   -0.004649    0.448736    0.664224    11.00000   -1.20000
AFIX   0
C61   1    0.130121    0.470577    0.571265    11.00000    0.05290    0.04276 =
         0.03981   -0.00956   -0.00891   -0.01538
AFIX  43
H61   2    0.136287    0.510577    0.602664    11.00000   -1.20000
AFIX   0
C62   1    0.433973    0.680225    0.557431    11.00000    0.04099    0.02988 =
         0.02765   -0.00870   -0.01484    0.00028
AFIX  23
H62A  2    0.477745    0.679131    0.590517    11.00000   -1.20000
H62B  2    0.400969    0.631386    0.582465    11.00000   -1.20000
AFIX   0
C63   1    0.345438    0.771686    0.565418    11.00000    0.03941    0.02857 =
         0.03265   -0.00959   -0.01434    0.00018
C64   1    0.301444    0.815131    0.640408    11.00000    0.03939    0.04210 =
         0.03824   -0.01503   -0.01308   -0.00233
AFIX  43
H64   2    0.328983    0.789453    0.685116    11.00000   -1.20000
AFIX   0
C65   1    0.216924    0.896393    0.651271    11.00000    0.04543    0.04971 =
         0.04570   -0.02588   -0.01006    0.00159
AFIX  43
H65   2    0.185380    0.925678    0.703863    11.00000   -1.20000
AFIX   0
C66   1    0.178892    0.934465    0.586034    11.00000    0.04284    0.04418 =
         0.06346   -0.02012   -0.02302    0.00429
C67   1    0.221397    0.891982    0.511348    11.00000    0.09199    0.05208 =
         0.06250   -0.02560   -0.05228    0.03135
AFIX  43
H67   2    0.194002    0.918332    0.466650    11.00000   -1.20000
AFIX   0
C68   1    0.304295    0.810630    0.500897    11.00000    0.08377    0.05086 =
         0.04624   -0.02065   -0.03969    0.02395
AFIX  43
H68   2    0.333729    0.780752    0.448837    11.00000   -1.20000
AFIX   0
REM CF3 group made by DSR:
SADI 0.02 C69A F1B C69A F2B C69A F3B  C69B F4B C69B F5B C69B F6B
SADI 0.04 F1B F2B F2B F3B F3B F1B  F4B F5B F5B F6B F6B F4B
SADI 0.1  C66 F1B C66 F2B C66 F3B  C66 F4B C66 F5B C66 F6B
SADI C66 C69A C66 C69B
EADP C69A C69B
RIGU C66 C69A C69B F1B > F6B
SIMU C66 C69A C69B F1B > F6B
eadp c69a c69b
PART 1
same c70 > F75
C69A  1    0.076386    1.012823    0.597814    41.00000    0.05762    0.05256 =
         0.08452   -0.03187   -0.03388    0.01374
F1B   3    0.041209    1.051017    0.671484    41.00000    0.07633    0.07806 =
         0.10413   -0.05836   -0.03859    0.03009
F2B   3   -0.007464    0.998392    0.594716    41.00000    0.05302    0.06350 =
         0.12174   -0.03385   -0.04201    0.01943
F3B   3    0.098686    1.076862    0.537594    41.00000    0.07413    0.04725 =
         0.11942   -0.01765   -0.02913    0.02181
PART 2
C69B  1    0.091791    1.025614    0.596747   -41.00000    0.05762    0.05256 =
         0.08452   -0.03187   -0.03388    0.01374
F4B   3    0.045020    1.046268    0.538521   -41.00000    0.07541    0.07414 =
         0.10341   -0.03715   -0.05462    0.03271
F5B   3    0.127369    1.092782    0.592121   -41.00000    0.08733    0.04176 =
         0.20356   -0.04651   -0.06236    0.01293
F6B   3    0.012063    1.029592    0.673149   -41.00000    0.05206    0.09304 =
         0.10278   -0.04483   -0.02469    0.02353
PART 0
REM End of CF3 group made by DSR
C70   1   -0.048049    0.332220    0.605099    11.00000    0.04026    0.04149 =
         0.04699    0.00645   -0.00988   -0.01676
F73   3   -0.019676    0.260407    0.657388    11.00000    0.05170    0.04552 =
         0.10447    0.03167   -0.02740   -0.01926
F74   3   -0.072926    0.304013    0.550324    11.00000    0.07578    0.12034 =
         0.05938   -0.01400   -0.00408   -0.06968
F75   3   -0.139524    0.387793    0.655537    11.00000    0.03758    0.04879 =
         0.06775    0.00617   -0.00655   -0.01457
SIMU C81 > O83
RIGU C81 > O83
SADI C81 F81 C81 F82 C81 F83
SADI 0.04 F81 F82 F82 F83 F83 F81
SADI 0.04 S81 F81 S81 F82 S81 F83
SADI S81 O81 S81 O82 S81 O83
SADI 0.04 O81 O82 O82 O83 O81 O83
SADI 0.04 C81 O81 C81 O82 C81 O83
SADI 0.02 C81 S81
PART -1 11.0
C81   1    0.007018    0.513062    0.162945    11.00000    0.06056    0.12586 =
         0.09034   -0.04351   -0.01481   -0.01753
F81   3    0.039269    0.575139    0.181133    11.00000    0.13635    0.17239 =
         0.13676   -0.03042   -0.05094   -0.06841
F82   3   -0.079425    0.510567    0.226438    11.00000    0.13220    0.13006 =
         0.09855   -0.01908   -0.00711   -0.05548
F83   3    0.076568    0.435009    0.167455    11.00000    0.15190    0.11114 =
         0.13249   -0.00413   -0.05152   -0.01891
S81   7   -0.011961    0.549664    0.060579    11.00000    0.06881    0.10479 =
         0.09995   -0.02091   -0.02856   -0.01533
O81   6   -0.052250    0.480015    0.053602    11.00000    0.13185    0.14803 =
         0.17247   -0.06477   -0.06040   -0.05160
O82   6    0.094812    0.546968   -0.001071    11.00000    0.07470    0.17954 =
         0.09994   -0.02474   -0.01574   -0.03140
O83   6   -0.076125    0.642066    0.078665    11.00000    0.14196    0.06849 =
         0.06463   -0.02434    0.01523    0.00175
PART 0

HKLF 4


REM  AHG164_0msp_a.res in P-1
REM wR2 = 0.1437, GooF = S = 1.096, Restrained GooF = 1.067 for all data
REM R1 = 0.0478 for 11906 Fo > 4sig(Fo) and 0.0583 for all 13398 data
REM 1003 parameters refined using 1139 restraints

END

WGHT      0.0763     18.5457

REM Highest difference peak  3.062,  deepest hole -2.900,  1-sigma level  0.161
Q1    1   0.4015  0.2558  0.2753  11.00000  0.05    3.06
Q2    1   0.1167  0.4027  0.2186  11.00000  0.05    2.15
Q3    1   0.1852  0.4852  0.5408  11.00000  0.05    1.05
Q4    1   0.9665  0.2901  0.1946  11.00000  0.05    1.04
Q5    1   0.2957  0.8518  0.3303  11.00000  0.05    1.04
Q6    1   0.6180  0.2930  0.0005  11.00000  0.05    1.02
Q7    1   0.7466  0.6178 -0.0254  11.00000  0.05    0.92
Q8    1  -0.0162  0.6181  0.0915  11.00000  0.05    0.84
Q9    1  -0.0808  0.6263  0.0684  11.00000  0.05    0.77
Q10   1   0.0075  0.4618  0.2059  11.00000  0.05    0.75
;
_shelx_res_checksum   39457

_shelx_hkl_file
;
  -1   0   0 1331.07   26.90
  -2   0   0 4418.36   76.79
  -2   0   0 4508.35   76.99
  -2   0   0 4589.54   76.99
  -2   0   0 4546.35   75.59
  -2   0   0 4395.06   72.19
  -2   0   0 4393.06   76.89
  -2   0   0 4493.55   76.49
  -2   0   0 4412.76   75.29
  -2   0   0 4425.76   72.09
   2   0   0 4466.75   76.69
   2   0   0 4512.95   75.19
   2   0   0 4608.84   76.99
   2   0   0 4409.96   76.99
   2   0   0 4433.06   75.29
   2   0   0 4489.35   76.39
   2   0   0 4524.65   72.29
   2   0   0 4512.05   77.09
  -3   0   0   51.09    4.30
  -3   0   0   60.59    5.50
  -3   0   0   58.49    5.40
  -3   0   0   62.99    5.10
  -3   0   0   65.89    5.60
  -3   0   0   54.69    2.90
  -3   0   0   49.40    5.10
  -3   0   0   54.99    3.90
  -3   0   0   57.69    4.70
  -3   0   0   60.29    2.90
  -3   0   0   50.49    4.60
  -3   0   0   58.99    5.30
   3   0   0   51.19    5.10
   3   0   0   52.49    5.20
   3   0   0   55.59    5.30
   3   0   0   58.19    4.00
   3   0   0   56.19    5.20
   3   0   0   64.69    5.20
   3   0   0   48.10    4.80
   3   0   0   55.29    4.70
   3   0   0   59.79    4.90
  -4   0   0 1542.45   36.10
  -4   0   0 1580.34   34.00
  -4   0   0 1606.74   35.70
  -4   0   0 1529.25   28.10
  -4   0   0 1565.24   36.00
  -4   0   0 1543.05   30.90
  -4   0   0 1512.45   33.80
  -4   0   0 1551.94   29.30
  -4   0   0 1581.94   35.00
  -4   0   0 1525.05   35.90
  -4   0   0 1549.74   33.90
   4   0   0 1654.23   40.80
   4   0   0 1536.05   35.50
   4   0   0 1578.24   34.20
   4   0   0 1520.05   33.00
   4   0   0 1569.34   36.30
   4   0   0 1548.84   36.20
   4   0   0 1568.94   34.80
   4   0   0 1549.24   35.10
   4   0   0 1567.04   31.10
   4   0   0 1491.65   33.10
  -5   0   0  157.58   10.30
  -5   0   0  143.99    9.90
  -5   0   0  140.79    9.00
  -5   0   0  149.19   10.30
  -5   0   0  136.19    7.40
  -5   0   0  152.78    9.20
  -5   0   0  137.69    9.20
  -5   0   0  144.19    9.50
  -5   0   0  150.68   10.20
  -5   0   0  146.69    5.60
  -5   0   0  148.49    5.50
   5   0   0  146.09   10.20
   5   0   0  143.19   10.10
   5   0   0  144.79    9.70
   5   0   0  150.78   10.10
   5   0   0  144.99   10.00
   5   0   0  150.58    9.40
   5   0   0  136.99    7.40
   5   0   0  151.48    9.30
  -6   0   0   14.00    4.20
  -6   0   0   13.80    4.30
  -6   0   0   14.50    4.50
  -6   0   0   13.60    4.80
  -6   0   0   15.90    3.90
  -6   0   0   15.10    4.10
  -6   0   0   26.40    7.00
  -6   0   0   15.10    3.50
  -6   0   0   14.40    4.90
  -6   0   0   22.70    3.10
  -6   0   0   14.20    3.50
   6   0   0   20.30    5.40
   6   0   0   19.20    4.80
   6   0   0   17.10    3.90
   6   0   0   23.30    5.10
   6   0   0   13.20    3.90
   6   0   0   20.40    3.90
   6   0   0   26.60    6.00
   6   0   0   16.80    5.10
   6   0   0   14.90    3.80
  -7   0   0    6.80    3.70
  -7   0   0    9.10    4.00
  -7   0   0    4.50    2.60
  -7   0   0    6.70    3.60
  -7   0   0    9.00    4.40
  -7   0   0    6.50    1.60
  -7   0   0   10.00    3.90
  -7   0   0    4.20    2.70
  -7   0   0    8.80    1.80
  -7   0   0    5.70    4.20
  -7   0   0    5.40    3.40
   7   0   0    9.30    3.90
   7   0   0    6.00    3.30
   7   0   0    2.50    3.10
   7   0   0    6.70    3.20
   7   0   0   11.00    4.20
   7   0   0    8.60    2.80
   7   0   0    4.40    3.10
   7   0   0   14.90    6.00
  -8   0   0   16.70    5.20
  -8   0   0   23.00    5.60
  -8   0   0   20.30    4.60
  -8   0   0   15.70    5.70
  -8   0   0   18.00    5.50
  -8   0   0   21.00    6.00
  -8   0   0   31.60    4.90
  -8   0   0   18.70    4.80
  -8   0   0   22.70    6.20
  -8   0   0   22.80    2.90
   8   0   0   18.30    5.10
   8   0   0   20.80    5.20
   8   0   0   22.40    5.10
   8   0   0   18.20    5.10
   8   0   0   28.60    6.10
   8   0   0   26.50    6.30
   8   0   0   26.70    6.20
   8   0   0   25.90    7.00
   8   0   0   19.40    4.20
  -9   0   0  159.58   15.00
  -9   0   0  157.38   13.40
  -9   0   0  160.88   13.50
  -9   0   0  179.58   11.00
  -9   0   0  173.78   14.70
  -9   0   0  166.08   12.90
  -9   0   0  165.68   13.20
  -9   0   0  174.98   15.20
  -9   0   0  160.38    6.00
  -9   0   0  181.68   15.30
  -9   0   0  152.18   14.90
   9   0   0  172.38   14.80
   9   0   0  160.38   10.80
   9   0   0  172.78   14.00
   9   0   0  138.99   13.70
   9   0   0  167.88   13.50
   9   0   0  145.29   13.70
   9   0   0  173.48   12.50
   9   0   0  155.08   14.10
   9   0   0  158.28   14.30
 -10   0   0    3.50    4.80
 -10   0   0    2.60    3.40
 -10   0   0    5.00    4.60
 -10   0   0    1.50    3.40
 -10   0   0    5.90    4.70
 -10   0   0    9.90    4.80
 -10   0   0    5.80    3.90
 -10   0   0    0.30    4.60
 -10   0   0   -0.50    4.80
  10   0   0    4.30    3.80
  10   0   0    5.30    4.90
  10   0   0    7.60    3.80
  10   0   0    8.10    5.60
  10   0   0   -2.60    3.70
  10   0   0    7.80    4.40
  10   0   0    4.00    3.90
  10   0   0    5.00    4.70
 -11   0   0  122.59   14.40
 -11   0   0  111.09   14.10
 -11   0   0  111.19   14.30
 -11   0   0  104.39   15.50
 -11   0   0  110.99    9.30
 -11   0   0  118.89   12.60
 -11   0   0  113.89   14.20
  11   0   0  113.89   11.30
  11   0   0  126.59   14.90
  11   0   0   90.99   12.20
  11   0   0  122.59   13.50
  11   0   0  121.89   10.50
  11   0   0  119.09   14.10
  11   0   0  113.49   14.40
 -12   0   0   35.80    9.10
 -12   0   0   29.00   10.20
 -12   0   0   25.20    8.50
 -12   0   0   41.70   10.00
 -12   0   0   19.80    5.00
 -12   0   0   21.10    8.20
 -12   0   0   22.80    8.60
  12   0   0   31.90    8.10
  12   0   0   17.60    7.60
  12   0   0   20.60    6.60
  12   0   0   22.60    7.60
  12   0   0   16.40    5.10
  12   0   0   28.90    8.30
 -13   0   0  124.09   16.90
 -13   0   0  138.39   16.40
 -13   0   0  126.29   16.30
 -13   0   0  155.28   18.10
 -13   0   0  109.19   11.10
 -13   0   0  137.69   17.50
 -13   0   0  138.39   15.30
  13   0   0  139.49   17.00
  13   0   0  115.89   14.60
  13   0   0  152.18   12.90
  13   0   0  141.69   17.90
  13   0   0  148.59   16.60
  13   0   0  132.89   17.00
 -14   0   0   33.80   10.60
 -14   0   0   54.09   10.70
 -14   0   0   50.89   12.00
 -14   0   0   20.80    7.60
 -14   0   0   37.60   11.70
 -14   0   0   41.80   10.90
 -14   0   0   52.49   12.80
  14   0   0   40.30   10.00
  14   0   0   49.10   21.80
  14   0   0   23.90    9.40
  14   0   0   35.30    9.20
  14   0   0   49.40    8.90
  14   0   0   32.80    9.30
 -15   0   0   42.70   11.70
 -15   0   0   44.40   13.20
 -15   0   0   52.79   11.00
 -15   0   0   18.10    8.30
 -15   0   0   40.00   11.30
 -15   0   0   47.20   12.30
  15   0   0   45.30    7.60
  15   0   0   48.60   12.60
  15   0   0   54.49   11.80
  15   0   0   53.89   13.60
  15   0   0   16.20   10.20
  15   0   0   37.60   10.90
 -16   0   0   31.60   11.30
 -16   0   0   25.60    9.80
 -16   0   0    3.20    8.90
 -16   0   0   19.80   15.20
  16   0   0   21.40    6.80
  16   0   0   14.80    8.60
  16   0   0  -13.90    9.30
  16   0   0   10.10    9.00
  16   0   0   10.50    8.40
  16  -1   0   58.39   14.60
  16  -1   0   50.49   12.10
  16  -1   0   51.59   12.60
  16  -1   0   44.50   11.60
 -16   1   0   53.69   14.10
 -16   1   0   58.29   14.60
 -16   1   0   29.20   11.70
  15  -1   0   36.60   10.00
  15  -1   0   59.19   12.00
  15  -1   0   42.90   12.10
  15  -1   0   23.20    9.90
  15  -1   0   43.90    7.60
  15  -1   0   48.40   12.00
 -15   1   0   40.50   10.60
 -15   1   0   43.60   12.80
 -15   1   0   57.59   13.10
 -15   1   0   70.09   13.30
 -15   1   0   61.79   14.50
  14  -1   0   13.20    8.20
  14  -1   0   -1.50    6.90
  14  -1   0   19.90    8.60
  14  -1   0   11.70    5.40
  14  -1   0    2.90    7.10
  14  -1   0   12.30    7.80
  14  -1   0   26.40    9.00
 -14   1   0   29.40   12.00
 -14   1   0   23.20    8.10
 -14   1   0   25.30   10.00
 -14   1   0   11.90    6.80
 -14   1   0   18.30    6.10
 -14   1   0    4.80    7.40
 -14   1   0   18.70   10.80
  13  -1   0   21.90    5.00
  13  -1   0   18.20    6.90
  13  -1   0   15.60    7.60
  13  -1   0   17.60    7.90
  13  -1   0    5.80    6.70
 -13   1   0   17.70    8.10
 -13   1   0   13.50    9.20
 -13   1   0   26.40    9.20
 -13   1   0   25.30    7.10
 -13   1   0   10.30    4.50
 -13   1   0   18.10    8.50
 -13   1   0   27.60    9.00
  12  -1   0   36.10    8.40
  12  -1   0   48.80    7.70
  12  -1   0   47.40   10.30
  12  -1   0   42.60   10.60
  12  -1   0   41.20    9.10
  12  -1   0   45.40   15.50
 -12   1   0   37.10   14.70
 -12   1   0   45.40    7.70
 -12   1   0   29.30    8.60
 -12   1   0   32.90    9.30
 -12   1   0   30.50    9.70
 -12   1   0   45.40    9.40
 -12   1   0   35.90    9.00
  11  -1   0   41.60    9.00
  11  -1   0   34.60    6.30
  11  -1   0   40.40    8.60
  11  -1   0   39.30    9.00
  11  -1   0   24.20    6.70
  11  -1   0   32.60    7.10
 -11   1   0   27.90    5.80
 -11   1   0   36.10    7.60
 -11   1   0   27.20    8.40
 -11   1   0   50.69    9.60
 -11   1   0   38.10    9.30
 -11   1   0   32.30    8.60
 -11   1   0   36.50    8.80
  10  -1   0  105.29   12.80
  10  -1   0   68.69   12.00
  10  -1   0   70.99   10.90
  10  -1   0   75.39   11.60
  10  -1   0  113.59   12.30
  10  -1   0   81.99   11.90
  10  -1   0   85.29    9.70
  10  -1   0   87.99    8.90
 -10   1   0   90.39    5.80
 -10   1   0   80.29   12.10
 -10   1   0   73.49    8.30
 -10   1   0   89.29   11.10
 -10   1   0   86.79    5.80
 -10   1   0  117.49   13.20
 -10   1   0   93.49   12.60
 -10   1   0   95.59   12.80
 -10   1   0   71.29   12.40
 -10   1   0   77.29   11.20
 -10   1   0  101.29   14.30
   9  -1   0    3.20    4.10
   9  -1   0    0.50    3.90
   9  -1   0    3.70    4.80
   9  -1   0    1.20    3.30
   9  -1   0    1.80    3.10
   9  -1   0    2.10    3.00
   9  -1   0   -1.30    2.70
   9  -1   0    3.70    3.70
   9  -1   0    7.70    4.70
  -9   1   0    0.50    3.50
  -9   1   0    4.30    2.50
  -9   1   0    3.60    2.20
  -9   1   0    1.40    3.70
  -9   1   0    4.40    2.90
  -9   1   0    1.80    3.10
  -9   1   0    2.30    4.10
  -9   1   0   -4.00    4.20
  -9   1   0    3.40    5.40
  -9   1   0    0.50    3.70
  -9   1   0    2.30    4.60
  -9   1   0    3.40    4.80
   8  -1   0    2.70    3.10
   8  -1   0    0.60    3.30
   8  -1   0    5.00    2.80
   8  -1   0    0.90    2.60
   8  -1   0    1.80    3.20
   8  -1   0    8.90    4.20
   8  -1   0    3.60    3.30
   8  -1   0    3.30    2.20
   8  -1   0    6.90    3.90
  -8   1   0    2.50    3.40
  -8   1   0    3.00    3.20
  -8   1   0    2.50    3.60
  -8   1   0    3.90    1.90
  -8   1   0    4.50    4.70
  -8   1   0   -1.40    3.00
  -8   1   0   -0.50    2.40
  -8   1   0   -1.20    3.10
  -8   1   0    4.00    3.10
  -8   1   0   -0.60    1.80
  -8   1   0    6.10    4.00
  -8   1   0    0.00    3.10
   7  -1   0   72.39    7.40
   7  -1   0   62.99    6.20
   7  -1   0   68.09    8.40
   7  -1   0   69.69    8.60
   7  -1   0   72.29    9.60
   7  -1   0   59.59    8.30
   7  -1   0   64.19    7.80
   7  -1   0   69.49    9.10
   7  -1   0   67.69    8.60
  -7   1   0   60.59    6.00
  -7   1   0   61.59    8.10
  -7   1   0   71.29    9.30
  -7   1   0   75.69    9.60
  -7   1   0   87.19    8.50
  -7   1   0   65.19    8.60
  -7   1   0   65.69    8.90
  -7   1   0   59.99    4.80
  -7   1   0   65.99    5.00
  -7   1   0   80.89    9.50
  -7   1   0   63.59    9.30
  -7   1   0   71.39    8.20
   6  -1   0  507.75   20.50
   6  -1   0  553.34   20.20
   6  -1   0  510.25   18.60
   6  -1   0  519.45   21.70
   6  -1   0  531.85   22.20
   6  -1   0  547.55   21.90
   6  -1   0  516.85   14.50
   6  -1   0  535.85   16.50
   6  -1   0  517.45   21.30
   6  -1   0  526.75   20.20
  -6   1   0  511.75   20.20
  -6   1   0  535.35   21.50
  -6   1   0  545.65   16.20
  -6   1   0  496.55   14.00
  -6   1   0  527.95   21.90
  -6   1   0  498.75   21.40
  -6   1   0  498.55   21.30
  -6   1   0  490.85   18.90
  -6   1   0  513.35   20.30
  -6   1   0  510.55   13.90
  -6   1   0  489.25   18.60
  -6   1   0  521.75   21.90
   5  -1   0  912.01   25.60
   5  -1   0  900.21   27.40
   5  -1   0  914.61   27.70
   5  -1   0  937.11   22.10
   5  -1   0  894.21   20.40
   5  -1   0  930.11   26.40
   5  -1   0  898.71   28.00
   5  -1   0  928.71   27.00
  -5   1   0  878.21   25.90
  -5   1   0  889.91   21.40
  -5   1   0  917.11   26.60
  -5   1   0  894.61   25.50
  -5   1   0  920.01   28.30
  -5   1   0  912.21   20.10
  -5   1   0  924.71   28.20
  -5   1   0  915.21   28.00
  -5   1   0  912.71   27.20
  -5   1   0  906.71   25.00
   4  -1   0  948.41   28.20
   4  -1   0  882.91   23.90
   4  -1   0  861.61   22.30
   4  -1   0  911.11   25.70
   4  -1   0  873.21   20.00
   4  -1   0  894.51   19.40
   4  -1   0  887.71   23.30
   4  -1   0  893.01   25.10
   4  -1   0  911.11   25.40
   4  -1   0  844.32   25.20
  -4   1   0  877.41   24.40
  -4   1   0  869.71   25.30
  -4   1   0  878.41   24.00
  -4   1   0  873.01   22.60
  -4   1   0  901.01   19.10
  -4   1   0  834.82   25.70
  -4   1   0  866.51   23.70
  -4   1   0  849.02   24.90
  -4   1   0  892.21   19.80
  -4   1   0  889.21   25.40
  -4   1   0  885.01   25.40
   3  -1   0  337.57   13.10
   3  -1   0  332.17   11.70
   3  -1   0  338.47    9.50
   3  -1   0  338.97    9.40
   3  -1   0  337.67   12.10
   3  -1   0  314.47   11.20
   3  -1   0  315.57   10.90
   3  -1   0  348.57   12.40
   3  -1   0  321.57   12.80
   3  -1   0  326.47   12.70
  -3   1   0  343.37   12.30
  -3   1   0  323.87   12.80
  -3   1   0  324.67   12.00
  -3   1   0  335.07   11.10
  -3   1   0  325.67   11.40
  -3   1   0  376.86    9.70
  -3   1   0  341.87   12.50
  -3   1   0  333.97   12.90
  -3   1   0  346.27   13.10
  -3   1   0  337.57    9.30
  -3   1   0  309.97   14.20
   2  -1   0  677.73   16.10
   2  -1   0  692.83   14.50
   2  -1   0  659.83   17.60
   2  -1   0  688.23   17.60
   2  -1   0  676.23   15.60
   2  -1   0  667.33   16.60
   2  -1   0  670.93   14.00
   2  -1   0  680.93   17.40
   2  -1   0  689.33   16.70
   2  -1   0  691.43   16.60
  -2   1   0  662.03   13.80
  -2   1   0  685.33   16.70
  -2   1   0  676.73   16.70
  -2   1   0  684.33   17.50
  -2   1   0  661.63   17.40
  -2   1   0  657.03   15.40
  -2   1   0  665.63   15.90
  -2   1   0  674.73   14.30
  -2   1   0  672.53   17.60
  -2   1   0  703.33   16.80
   1  -1   0 1129.29   20.50
   1  -1   0 1103.49   22.20
   1  -1   0 1074.49   20.40
   1  -1   0 1078.99   19.40
   1  -1   0 1127.49   22.20
   1  -1   0 1116.19   21.50
   1  -1   0 1079.59   20.80
   1  -1   0 1118.39   21.10
   1  -1   0 1096.09   21.40
  -1   1   0 1123.09   22.20
  -1   1   0 1114.49   20.90
  -1   1   0 1059.99   20.70
  -1   1   0 1115.29   21.50
  -1   1   0 1096.49   21.60
  -1   1   0 1080.89   19.40
  -1   1   0 1101.49   21.10
  -1   1   0 1106.99   22.30
  -1  -1   0 1835.82   31.50
   1   1   0 1837.12   32.90
  -2  -1   0  444.36   11.70
  -2  -1   0  429.36   11.80
  -2  -1   0  426.76    8.60
  -2  -1   0  420.26   11.30
  -2  -1   0  415.26   11.50
  -2  -1   0  421.76   11.00
  -2  -1   0  433.96   11.80
  -2  -1   0  422.36   11.20
  -2  -1   0  420.06   11.00
  -2  -1   0  426.26   10.50
  -2  -1   0  416.96    9.60
   2   1   0  427.56   11.80
   2   1   0  443.96   10.60
   2   1   0  436.06   11.30
   2   1   0  431.96   11.80
   2   1   0  433.46    9.60
   2   1   0  423.26   11.10
   2   1   0  425.06   11.80
   2   1   0  439.56   11.50
   2   1   0  439.46    8.70
   2   1   0  446.16   11.10
   2   1   0  440.26   11.50
  -3  -1   0    1.50    1.80
  -3  -1   0    3.30    1.70
  -3  -1   0    2.00    0.90
  -3  -1   0    2.90    2.10
  -3  -1   0    3.60    2.00
  -3  -1   0    6.10    3.50
  -3  -1   0    3.30    2.20
  -3  -1   0    1.10    1.50
  -3  -1   0    2.40    1.80
  -3  -1   0    2.10    1.60
   3   1   0    5.50    2.10
   3   1   0    3.30    1.80
   3   1   0    3.10    1.90
   3   1   0    1.60    1.60
   3   1   0    2.90    1.70
   3   1   0    4.70    2.00
   3   1   0    3.10    2.00
   3   1   0    1.80    2.00
   3   1   0    3.50    1.00
   3   1   0    3.00    1.60
   3   1   0    4.50    1.90
   3   1   0    2.60    1.80
  -4  -1   0    8.50    2.50
  -4  -1   0   14.70    3.00
  -4  -1   0   13.70    3.30
  -4  -1   0    8.70    2.50
  -4  -1   0   11.50    2.40
  -4  -1   0    9.80    2.80
  -4  -1   0   14.50    3.60
  -4  -1   0   11.90    2.90
  -4  -1   0   12.00    1.70
  -4  -1   0   14.40    3.20
  -4  -1   0    7.50    2.50
   4   1   0   13.70    2.70
   4   1   0   11.10    2.70
   4   1   0   12.70    2.90
   4   1   0   17.30    3.60
   4   1   0    9.00    2.80
   4   1   0   11.60    3.20
   4   1   0   16.70    3.40
   4   1   0   13.40    2.70
   4   1   0   14.30    1.80
   4   1   0   11.80    3.00
   4   1   0   10.10    2.70
   4   1   0   13.60    3.10
  -5  -1   0    0.90    2.20
  -5  -1   0    2.00    2.70
  -5  -1   0    2.80    1.90
  -5  -1   0    3.30    2.30
  -5  -1   0    0.00    2.10
  -5  -1   0    2.00    2.10
  -5  -1   0    2.60    1.20
  -5  -1   0    1.90    2.50
  -5  -1   0    0.80    1.90
  -5  -1   0    0.30    1.00
  -5  -1   0    1.50    2.80
   5   1   0    0.90    2.50
   5   1   0    3.20    3.60
   5   1   0    3.30    2.30
   5   1   0    0.20    2.10
   5   1   0    1.70    2.20
   5   1   0   -1.50    1.90
   5   1   0    2.80    2.50
   5   1   0    1.80    2.80
   5   1   0   -0.10    2.00
   5   1   0    1.00    2.00
  -6  -1   0  205.28   12.80
  -6  -1   0  184.58   12.50
  -6  -1   0  191.78   11.70
  -6  -1   0  187.98    5.90
  -6  -1   0  196.78   11.40
  -6  -1   0  185.88   11.10
  -6  -1   0  202.98   11.70
  -6  -1   0  195.08   12.70
  -6  -1   0  168.68   11.90
  -6  -1   0  188.58   12.20
   6   1   0  174.38   12.00
   6   1   0  195.58   10.00
   6   1   0  183.18   10.80
   6   1   0  190.08   11.40
   6   1   0  204.28   12.00
   6   1   0  194.68   12.20
   6   1   0  185.18   12.50
   6   1   0  183.98   11.10
   6   1   0  192.28   12.30
   6   1   0  192.38   12.60
  -7  -1   0   25.50    5.90
  -7  -1   0   21.70    5.10
  -7  -1   0   20.20    5.50
  -7  -1   0   26.50    6.10
  -7  -1   0   24.20    5.30
  -7  -1   0   20.10    4.90
  -7  -1   0   21.90    5.50
  -7  -1   0   18.80    5.30
  -7  -1   0   21.10    4.00
  -7  -1   0   16.90    4.40
   7   1   0   27.30    5.40
   7   1   0   20.00    4.90
   7   1   0   23.10    5.90
   7   1   0   16.80    4.20
   7   1   0   23.50    4.90
   7   1   0   40.90    7.50
   7   1   0   24.60    5.20
   7   1   0   16.10    5.20
   7   1   0   16.40    4.30
   7   1   0   27.30    4.80
  -8  -1   0  170.28   13.80
  -8  -1   0  188.08   13.30
  -8  -1   0  189.58   10.70
  -8  -1   0  175.88   14.00
  -8  -1   0  178.38   14.00
  -8  -1   0  182.38   12.80
  -8  -1   0  172.68   13.30
  -8  -1   0  179.78   13.00
  -8  -1   0  172.38   13.30
  -8  -1   0  173.98   12.20
   8   1   0  186.18   12.90
   8   1   0  179.98   12.30
   8   1   0  183.68   14.20
   8   1   0  196.78   14.20
   8   1   0  175.88   13.50
   8   1   0  190.58   13.40
   8   1   0  203.88   11.30
   8   1   0  189.88   14.60
   8   1   0  182.28   13.00
   8   1   0  175.48   11.90
  -9  -1   0  198.78   15.20
  -9  -1   0  222.08   12.60
  -9  -1   0  202.48   14.40
  -9  -1   0  237.18   17.20
  -9  -1   0  222.18   14.90
  -9  -1   0  222.48   14.60
  -9  -1   0  219.48   16.80
  -9  -1   0  200.38   15.60
  -9  -1   0  219.08   15.40
  -9  -1   0  220.28   16.30
   9   1   0  237.98   13.00
   9   1   0  241.98   15.50
   9   1   0  213.68   15.00
   9   1   0  227.58   15.50
   9   1   0  227.48   14.10
   9   1   0  235.08   16.60
   9   1   0  231.38   14.70
   9   1   0  220.68   16.50
   9   1   0  223.88   16.50
   9   1   0  211.28   15.60
 -10  -1   0  668.73   30.70
 -10  -1   0  674.83   30.70
 -10  -1   0  657.43   30.20
 -10  -1   0  651.73   23.50
 -10  -1   0  696.13   28.10
 -10  -1   0  677.73   28.00
 -10  -1   0  650.43   29.90
 -10  -1   0  660.23   29.70
  10   1   0  704.13   29.10
  10   1   0  646.94   29.90
  10   1   0  621.84   28.30
  10   1   0  702.93   31.60
  10   1   0  659.23   30.40
  10   1   0  688.73   27.80
  10   1   0  647.84   26.20
  10   1   0  687.53   28.20
 -11  -1   0  208.98   19.00
 -11  -1   0  190.38   13.20
 -11  -1   0  207.48   18.10
 -11  -1   0  227.58   16.90
 -11  -1   0  164.98   19.60
 -11  -1   0  209.18   17.50
 -11  -1   0  221.38   17.00
 -11  -1   0  207.38   18.20
  11   1   0  206.88   16.80
  11   1   0  220.68   14.30
  11   1   0  180.98   15.20
  11   1   0  184.58   17.90
  11   1   0  205.08   17.60
  11   1   0  193.18   14.70
  11   1   0  231.68   19.40
  11   1   0  192.18   17.10
 -12  -1   0   50.39   11.30
 -12  -1   0   47.10    9.60
 -12  -1   0   37.40    9.70
 -12  -1   0   45.80    9.80
 -12  -1   0   47.50   10.80
 -12  -1   0   51.89   10.60
  12   1   0   32.00    8.50
  12   1   0   60.09   10.30
  12   1   0   52.39   11.60
  12   1   0   43.10    8.90
  12   1   0   53.59   10.70
  12   1   0   64.69    9.00
 -13  -1   0   66.89    9.90
 -13  -1   0  100.39   14.70
 -13  -1   0   86.69   13.60
 -13  -1   0   96.99   14.30
 -13  -1   0  116.29   15.00
 -13  -1   0  109.39   14.30
 -13  -1   0  108.99   16.90
  13   1   0  104.19   15.70
  13   1   0   94.19   15.00
  13   1   0  131.59   15.50
  13   1   0  111.79   13.70
  13   1   0  133.39   12.20
  13   1   0   94.09   14.30
 -14  -1   0   86.99   16.60
 -14  -1   0  126.09   18.20
 -14  -1   0   81.79   14.50
 -14  -1   0  122.49   16.10
 -14  -1   0   83.09   15.70
 -14  -1   0  117.69   14.60
  14   1   0   69.99   13.10
  14   1   0   82.09   15.80
  14   1   0  115.89   15.40
  14   1   0   99.49   13.90
  14   1   0  113.49   11.80
  14   1   0   81.29   14.50
 -15  -1   0   25.70    8.40
 -15  -1   0   21.20   10.00
 -15  -1   0   22.00    9.20
 -15  -1   0   24.90   12.10
 -15  -1   0   33.10   11.50
  15   1   0   24.90    8.90
  15   1   0   18.80    9.30
  15   1   0    8.90    8.30
  15   1   0    3.30    7.80
  15   1   0   19.90    8.10
  15   1   0   24.90    6.80
 -16  -1   0   -1.70    9.50
 -16  -1   0   13.80   10.40
 -16  -1   0    8.00    7.40
 -16  -1   0   -2.80    8.10
 -16  -1   0    4.60    6.60
  16   1   0    5.50    7.50
  16   1   0    0.40    5.00
  16   1   0    4.30    7.50
  16   1   0    5.30    7.90
  16   1   0  -10.10    6.70
  15  -2   0   17.50    9.20
  15  -2   0   24.40    9.70
  15  -2   0   27.80   10.40
  15  -2   0   19.30    6.30
  15  -2   0   24.10   10.70
  15  -2   0    9.10    8.10
 -15   2   0   34.20   11.70
 -15   2   0   24.90   10.40
 -15   2   0   20.40   10.10
 -15   2   0   30.00   10.10
  14  -2   0   20.10   10.60
  14  -2   0   15.30    4.90
  14  -2   0   27.30    9.40
  14  -2   0   26.50    9.60
  14  -2   0   16.30    9.00
  14  -2   0   11.20   10.40
  14  -2   0    6.20    6.00
 -14   2   0   27.40   10.20
 -14   2   0   37.30   10.10
 -14   2   0   32.20   10.90
 -14   2   0   28.00   10.40
 -14   2   0    9.70    9.00
 -14   2   0   21.90    9.10
  13  -2   0   -4.80    4.90
  13  -2   0    3.70    3.70
  13  -2   0   -2.80    5.40
  13  -2   0    0.70    6.10
  13  -2   0  -10.30    4.40
 -13   2   0    6.50    6.00
 -13   2   0   -7.20    4.50
 -13   2   0   -4.40    6.70
 -13   2   0   -4.60    4.60
 -13   2   0   -2.60    6.20
  12  -2   0    5.40    3.60
  12  -2   0    0.30    3.00
  12  -2   0   -6.10    4.40
  12  -2   0    0.70    5.80
  12  -2   0   -6.60    3.80
 -12   2   0   -3.10    5.20
 -12   2   0   -1.20    5.20
 -12   2   0   -3.40    4.40
 -12   2   0   -8.40    4.00
 -12   2   0   -4.50    5.70
 -12   2   0   -6.10    6.00
  11  -2   0   70.29   14.80
  11  -2   0   64.79   10.60
  11  -2   0   67.69   11.10
  11  -2   0   72.99   13.60
  11  -2   0  101.29   14.60
  11  -2   0   78.59   11.40
  11  -2   0   64.79   11.40
 -11   2   0   74.49    6.10
 -11   2   0   49.20   11.00
 -11   2   0   54.79    7.70
 -11   2   0   82.69   13.00
 -11   2   0   87.19   12.00
 -11   2   0   58.39   10.80
 -11   2   0   65.59   11.80
 -11   2   0   67.19    5.90
 -11   2   0   71.39   12.60
  10  -2   0  141.39   15.60
  10  -2   0  123.59   17.60
  10  -2   0  139.19   14.10
  10  -2   0  115.29   13.60
  10  -2   0  126.89   11.30
  10  -2   0  135.49   13.80
  10  -2   0  120.89   13.90
  10  -2   0  133.09   10.00
 -10   2   0  124.59   15.30
 -10   2   0  120.19   14.30
 -10   2   0  127.79   14.40
 -10   2   0  124.09    7.80
 -10   2   0  119.99    9.60
 -10   2   0  118.79   14.80
 -10   2   0  135.59    8.40
 -10   2   0  126.59   14.80
 -10   2   0  110.09   15.20
 -10   2   0  145.69   13.60
   9  -2   0  309.17   18.40
   9  -2   0  313.37   14.30
   9  -2   0  286.17   16.10
   9  -2   0  292.67   18.90
   9  -2   0  272.37   18.40
   9  -2   0  285.97   19.90
   9  -2   0  286.37   18.40
   9  -2   0  288.07   19.80
   9  -2   0  307.47   20.70
  -9   2   0  294.57   13.50
  -9   2   0  303.17   12.20
  -9   2   0  311.27   19.70
  -9   2   0  312.77   20.80
  -9   2   0  269.87   18.00
  -9   2   0  297.27   11.90
  -9   2   0  287.57   19.70
  -9   2   0  312.57   20.50
  -9   2   0  298.27   17.70
  -9   2   0  298.57   17.30
  -9   2   0  286.07   19.60
   8  -2   0  152.58   12.70
   8  -2   0  158.98   14.20
   8  -2   0  142.89   11.10
   8  -2   0  155.88    9.50
   8  -2   0  172.78   13.90
   8  -2   0  157.98   13.70
   8  -2   0  174.68   15.20
   8  -2   0  146.39   13.50
   8  -2   0  157.78   12.60
  -8   2   0  161.78   13.90
  -8   2   0  151.18   12.20
  -8   2   0  170.08    9.60
  -8   2   0  162.38   14.30
  -8   2   0  191.38   15.40
  -8   2   0  166.88    8.90
  -8   2   0  154.18   17.40
  -8   2   0  150.58   13.10
  -8   2   0  173.48    8.90
  -8   2   0  157.68   14.00
  -8   2   0  228.38   21.30
   7  -2   0  261.87   16.40
   7  -2   0  250.37   13.50
   7  -2   0  269.57   16.70
   7  -2   0  247.98   16.60
   7  -2   0  260.37   14.90
   7  -2   0  261.27   15.70
   7  -2   0  273.67   11.20
   7  -2   0  271.27   12.00
   7  -2   0  253.17   16.50
   7  -2   0  246.58   19.50
  -7   2   0  237.78   15.00
  -7   2   0  256.87   16.70
  -7   2   0  264.67   16.20
  -7   2   0  255.67   16.40
  -7   2   0  269.97   16.90
  -7   2   0  258.27   15.80
  -7   2   0  277.57   15.10
  -7   2   0  261.17   14.40
  -7   2   0  271.57   10.90
  -7   2   0  256.37   15.70
  -7   2   0  261.47   16.70
   6  -2   0  500.85   20.80
   6  -2   0  526.35   15.70
   6  -2   0  485.75   18.30
   6  -2   0  519.25   22.30
   6  -2   0  498.55   21.40
   6  -2   0  517.15   22.00
   6  -2   0  540.95   20.40
   6  -2   0  522.15   22.90
   6  -2   0  499.95   20.40
   6  -2   0  503.85   16.00
  -6   2   0  509.05   22.20
  -6   2   0  492.95   21.10
  -6   2   0  502.95   22.20
  -6   2   0  522.25   15.50
  -6   2   0  502.65   20.50
  -6   2   0  489.75   19.40
  -6   2   0  503.55   19.10
  -6   2   0  504.95   21.10
  -6   2   0  494.35   15.30
  -6   2   0  522.45   22.40
  -6   2   0  514.35   22.20
   5  -2   0  670.53   21.80
   5  -2   0  662.13   22.50
   5  -2   0  673.43   18.10
   5  -2   0  663.23   23.70
   5  -2   0  695.43   24.40
   5  -2   0  684.03   23.10
   5  -2   0  655.63   20.50
   5  -2   0  691.13   18.10
   5  -2   0  675.63   24.50
   5  -2   0  665.03   24.50
  -5   2   0  674.43   24.40
  -5   2   0  677.83   24.20
  -5   2   0  666.83   22.80
  -5   2   0  685.33   17.60
  -5   2   0  714.23   23.70
  -5   2   0  694.63   18.10
  -5   2   0  708.53   25.00
  -5   2   0  682.23   21.20
  -5   2   0  648.94   21.60
  -5   2   0  688.23   23.10
   4  -2   0  513.05   18.90
   4  -2   0  549.65   14.30
   4  -2   0  531.35   18.10
   4  -2   0  540.55   19.50
   4  -2   0  525.65   18.00
   4  -2   0  511.35   19.50
   4  -2   0  566.24   17.80
   4  -2   0  516.05   16.30
   4  -2   0  530.55   14.80
   4  -2   0  520.85   19.40
  -4   2   0  543.75   14.90
  -4   2   0  515.95   18.20
  -4   2   0  537.25   19.70
  -4   2   0  528.15   18.20
  -4   2   0  510.65   16.50
  -4   2   0  508.45   18.10
  -4   2   0  509.25   19.10
  -4   2   0  500.95   19.20
  -4   2   0  519.65   13.80
  -4   2   0  516.25   17.20
   3  -2   0  860.81   21.90
   3  -2   0  893.51   24.40
   3  -2   0  854.81   21.10
   3  -2   0  875.31   23.10
   3  -2   0  885.61   25.00
   3  -2   0  875.31   22.10
   3  -2   0  877.81   19.00
   3  -2   0  918.31   24.70
   3  -2   0  894.51   24.80
   3  -2   0  873.51   24.70
   3  -2   0  889.81   22.90
   3  -2   0  909.61   20.50
  -3   2   0  908.91   21.70
  -3   2   0  862.41   18.70
  -3   2   0  887.51   20.30
  -3   2   0  886.81   22.20
  -3   2   0  857.91   23.00
  -3   2   0  891.91   24.70
  -3   2   0  853.31   23.00
  -3   2   0  890.71   24.70
  -3   2   0  907.71   24.90
  -3   2   0  893.41   23.10
   2  -2   0 1530.45   33.70
   2  -2   0 1582.84   32.60
   2  -2   0 1616.24   30.90
   2  -2   0 1601.24   32.90
   2  -2   0 1527.65   30.70
   2  -2   0 1540.65   34.20
   2  -2   0 1574.94   33.90
   2  -2   0 1544.55   28.70
   2  -2   0 1532.15   31.20
   2  -2   0 1557.94   31.80
   2  -2   0 1579.24   31.60
  -2   2   0 1563.34   32.80
  -2   2   0 1594.54   30.80
  -2   2   0 1579.74   34.30
  -2   2   0 1557.24   33.90
  -2   2   0 1498.65   28.50
  -2   2   0 1563.44   33.90
  -2   2   0 1511.85   31.20
  -2   2   0 1636.64   32.40
  -2   2   0 1518.45   32.50
   1  -2   0  352.16   10.10
   1  -2   0  369.56   11.60
   1  -2   0  365.06   10.80
   1  -2   0  357.86    9.90
   1  -2   0  367.56   11.70
   1  -2   0  363.86    8.80
   1  -2   0  357.36   10.90
   1  -2   0  348.17   11.60
   1  -2   0  372.16   10.40
   1  -2   0  358.66   11.50
   1  -2   0  354.26    9.90
  -1   2   0  368.36   10.00
  -1   2   0  371.16   11.60
  -1   2   0  363.56   10.10
  -1   2   0  382.56   10.60
  -1   2   0  374.56   11.00
  -1   2   0  375.56   11.00
  -1   2   0  366.66   11.50
  -1   2   0  365.86    8.90
  -1   2   0  357.16    9.90
  -1   2   0  351.76   11.60
   0  -2   0 1393.86   26.00
   0  -2   0 1393.66   28.00
   0  -2   0 1419.16   27.80
   0  -2   0 1429.46   26.10
   0  -2   0 1401.46   27.80
   0  -2   0 1449.65   26.00
   0  -2   0 1408.06   24.80
   0  -2   0 1426.66   27.70
   0  -2   0 1398.96   27.20
   0  -2   0 1428.06   27.20
   0  -2   0 1382.06   26.30
   0   2   0 1371.66   25.80
   0   2   0 1435.16   24.90
   0   2   0 1444.86   25.90
   0   2   0 1360.76   27.90
   0   2   0 1405.26   27.60
   0   2   0 1400.26   27.90
   0   2   0 1401.86   26.30
   0   2   0 1424.06   27.20
   0   2   0 1428.76   26.10
   0   2   0 1382.46   28.20
   0   2   0 1437.76   27.20
  -1  -2   0  444.26   11.60
  -1  -2   0  460.45   10.60
  -1  -2   0  461.95   11.60
  -1  -2   0  436.16   11.70
  -1  -2   0  453.05    9.80
  -1  -2   0  446.26   11.80
  -1  -2   0  448.46   11.20
  -1  -2   0  442.26   11.20
  -1  -2   0  456.45   11.20
  -1  -2   0  461.05    8.80
  -1  -2   0  454.15   11.10
   1   2   0  440.26    8.80
   1   2   0  443.16   11.10
   1   2   0  462.55   11.90
   1   2   0  441.16   11.70
   1   2   0  437.06   10.40
   1   2   0  442.96   11.10
   1   2   0  440.56   11.00
   1   2   0  462.45   11.60
   1   2   0  451.05   11.70
   1   2   0  447.16    9.80
  -2  -2   0  154.38    6.70
  -2  -2   0  141.29    6.60
  -2  -2   0  147.59    6.10
  -2  -2   0  142.59    6.70
  -2  -2   0  140.99    6.60
  -2  -2   0  146.49    6.20
  -2  -2   0  138.99    3.80
  -2  -2   0  142.39    5.50
  -2  -2   0  148.69    6.30
  -2  -2   0  148.09    6.20
  -2  -2   0  145.09    6.50
   2   2   0  144.09    5.40
   2   2   0  151.88    6.20
   2   2   0  147.29    6.80
   2   2   0  134.29    6.00
   2   2   0  141.19    6.20
   2   2   0  133.99    3.90
   2   2   0  152.98    6.60
   2   2   0  147.39    6.80
   2   2   0  146.79    6.50
   2   2   0  138.09    6.10
   2   2   0  143.79    6.70
  -3  -2   0  120.59    6.50
  -3  -2   0  116.29    4.70
  -3  -2   0  110.59    6.90
  -3  -2   0  111.39    6.60
  -3  -2   0  118.59    7.10
  -3  -2   0  114.29    6.10
  -3  -2   0  106.89    6.60
  -3  -2   0  119.29    6.90
  -3  -2   0  114.99    4.70
  -3  -2   0  111.59    6.50
  -3  -2   0  109.29    6.20
   3   2   0  113.19    6.30
   3   2   0  109.39    6.40
   3   2   0  118.39    6.20
   3   2   0  106.99    4.50
   3   2   0  112.39    6.80
   3   2   0  117.09    4.60
   3   2   0  110.49    6.30
   3   2   0  109.29    6.80
   3   2   0  119.39    6.90
   3   2   0  118.89    7.00
   3   2   0  111.39    6.60
  -4  -2   0  103.39    7.60
  -4  -2   0   99.89    6.70
  -4  -2   0  105.79    7.40
  -4  -2   0  106.09    7.50
  -4  -2   0  106.29    7.40
  -4  -2   0  108.09    5.70
  -4  -2   0  108.59    7.40
  -4  -2   0  118.79    7.20
  -4  -2   0  109.39    6.40
  -4  -2   0  103.29    7.00
  -4  -2   0  104.49    4.30
   4   2   0  105.39    7.20
   4   2   0  105.39    7.60
   4   2   0  104.89    5.30
   4   2   0  105.89    6.90
   4   2   0  107.49    6.80
   4   2   0  104.59    4.40
   4   2   0  103.29    7.40
   4   2   0  111.09    6.70
   4   2   0  110.69    7.30
   4   2   0  100.39    6.80
   4   2   0   99.99    7.10
  -5  -2   0   84.89    7.70
  -5  -2   0   69.29    6.40
  -5  -2   0   63.19    6.50
  -5  -2   0   62.99    3.50
  -5  -2   0   63.09    5.80
  -5  -2   0   57.29    6.70
  -5  -2   0   61.09    6.70
  -5  -2   0   62.69    6.80
  -5  -2   0   70.09    5.70
  -5  -2   0   82.99    7.50
   5   2   0   60.89    4.90
   5   2   0   63.79    6.20
   5   2   0   65.59    6.20
   5   2   0   62.99    6.70
   5   2   0   48.70    6.00
   5   2   0   62.09    6.80
   5   2   0   60.79    3.60
   5   2   0   74.39    7.20
   5   2   0   60.29    6.30
   5   2   0   71.39    6.00
   5   2   0   68.69    7.30
  -6  -2   0   16.10    4.50
  -6  -2   0   21.30    4.80
  -6  -2   0   15.50    4.80
  -6  -2   0   14.90    2.10
  -6  -2   0   21.80    5.20
  -6  -2   0   20.10    4.60
  -6  -2   0   20.60    5.10
  -6  -2   0   16.90    3.80
   6   2   0   18.10    2.60
   6   2   0   13.80    4.00
   6   2   0   16.20    4.70
   6   2   0   18.20    4.20
   6   2   0   14.20    4.70
   6   2   0   19.10    4.30
   6   2   0   16.40    3.90
   6   2   0   24.00    5.30
   6   2   0   18.20    4.50
   6   2   0   17.60    4.50
   6   2   0   18.30    4.90
   6   2   0   19.90    5.00
  -7  -2   0  270.77   15.60
  -7  -2   0  273.57   14.40
  -7  -2   0  264.47   12.80
  -7  -2   0  263.77   15.50
  -7  -2   0  300.37   16.20
  -7  -2   0  273.27   14.80
  -7  -2   0  272.27   15.90
  -7  -2   0  265.27   13.20
  -7  -2   0  272.37   16.00
   7   2   0  279.87   16.20
   7   2   0  271.77   14.10
   7   2   0  280.77   15.70
   7   2   0  256.97   14.60
   7   2   0  250.67   13.60
   7   2   0  284.67   15.90
   7   2   0  270.77   12.90
   7   2   0  276.17   14.60
   7   2   0  267.67   14.70
   7   2   0  261.67   15.50
  -8  -2   0  468.25   21.80
  -8  -2   0  428.06   24.10
  -8  -2   0  412.86   19.00
  -8  -2   0  441.66   21.20
  -8  -2   0  414.86   21.10
  -8  -2   0  450.35   17.50
  -8  -2   0  446.56   20.80
  -8  -2   0  463.85   18.80
  -8  -2   0  451.05   21.40
   8   2   0  430.56   18.90
   8   2   0  452.95   21.40
   8   2   0  407.46   19.90
   8   2   0  406.66   18.80
   8   2   0  416.76   20.20
   8   2   0  442.36   21.40
   8   2   0  439.06   17.30
   8   2   0  458.85   20.30
   8   2   0  464.45   22.40
   8   2   0  443.36   19.90
  -9  -2   0  554.74   26.20
  -9  -2   0  560.54   23.60
  -9  -2   0  582.84   26.20
  -9  -2   0  547.75   25.70
  -9  -2   0  559.24   22.30
  -9  -2   0  531.55   24.60
  -9  -2   0  556.54   24.10
  -9  -2   0  586.04   26.70
  -9  -2   0  551.74   21.00
   9   2   0  521.25   24.40
   9   2   0  545.15   26.30
   9   2   0  548.15   24.40
   9   2   0  555.74   23.70
   9   2   0  542.05   22.50
   9   2   0  600.14   25.10
   9   2   0  555.94   23.20
   9   2   0  546.35   20.60
   9   2   0  551.24   25.80
   9   2   0  566.74   25.60
 -10  -2   0  422.36   23.10
 -10  -2   0  419.26   23.60
 -10  -2   0  444.16   24.50
 -10  -2   0  429.76   24.00
 -10  -2   0  437.66   22.60
 -10  -2   0  412.26   18.50
 -10  -2   0  378.36   20.60
 -10  -2   0  416.76   20.50
 -10  -2   0  411.96   23.90
  10   2   0  414.26   20.70
  10   2   0  441.46   22.50
  10   2   0  399.26   23.40
  10   2   0  413.16   23.10
  10   2   0  421.06   22.90
  10   2   0  432.96   19.10
  10   2   0  386.66   21.60
  10   2   0  451.25   22.40
  10   2   0  472.95   25.40
  10   2   0  430.06   21.40
 -11  -2   0  389.06   18.90
 -11  -2   0  410.26   24.20
 -11  -2   0  412.56   25.10
 -11  -2   0  411.36   23.80
 -11  -2   0  430.36   22.10
 -11  -2   0  419.96   25.40
 -11  -2   0  434.46   23.50
 -11  -2   0  418.46   25.30
  11   2   0  392.56   22.60
  11   2   0  439.86   20.00
  11   2   0  421.16   21.70
  11   2   0  427.26   24.90
  11   2   0  446.46   26.00
  11   2   0  411.06   24.40
  11   2   0  389.06   21.40
  11   2   0  418.06   23.00
 -12  -2   0  206.28   16.90
 -12  -2   0  196.38   13.10
 -12  -2   0  154.18   17.30
 -12  -2   0  198.28   19.40
 -12  -2   0  213.38   19.30
 -12  -2   0  180.58   16.30
 -12  -2   0  199.78   18.30
  12   2   0  203.38   17.20
  12   2   0  195.88   18.40
  12   2   0  164.58   17.80
  12   2   0  201.98   14.50
  12   2   0  185.98   17.70
  12   2   0  202.38   16.90
 -13  -2   0    3.30    5.30
 -13  -2   0    1.50    5.60
 -13  -2   0    3.30    4.50
 -13  -2   0    5.90    6.30
 -13  -2   0   11.70    7.10
 -13  -2   0   -4.70    4.30
 -13  -2   0   -0.90    4.50
  13   2   0   -6.80    4.40
  13   2   0    7.80    6.80
  13   2   0    9.00    5.10
  13   2   0   -1.10    5.00
  13   2   0    7.00    5.30
  13   2   0    7.50    5.60
 -14  -2   0   60.59   13.00
 -14  -2   0   70.89   13.70
 -14  -2   0   51.99   11.80
 -14  -2   0   60.69   12.00
 -14  -2   0   36.70    9.30
 -14  -2   0   69.39   12.40
  14   2   0   54.09   10.90
  14   2   0   46.00    9.90
  14   2   0   43.80   11.00
  14   2   0   55.29    8.80
  14   2   0   47.60   11.50
 -15  -2   0   19.10    8.20
 -15  -2   0   16.50    8.30
 -15  -2   0    9.50    8.50
 -15  -2   0   26.40    7.00
 -15  -2   0   32.10   11.50
 -15  -2   0    5.00   11.50
  15   2   0   13.20    7.50
  15   2   0   21.00    6.40
  15   2   0   22.80    9.20
  15   2   0    6.30    6.70
  15   2   0    5.60    6.60
  15   2   0   21.80    8.40
 -16  -2   0   -9.20    5.60
 -16  -2   0   -9.80    5.60
 -16  -2   0    0.40    7.30
 -16  -2   0    8.60    7.50
 -16  -2   0   11.40    8.30
  16   2   0   -7.60    5.60
  16   2   0   -0.90    4.70
  16   2   0    2.30    7.00
  16   2   0    7.30    7.30
 -17  -2   0   -3.30    7.60
 -17  -2   0   -7.80    7.80
 -17  -2   0  -10.00    8.40
 -17  -2   0    1.30    9.00
  17   2   0   -2.40    5.10
  15  -3   0   -9.70    4.20
  15  -3   0   -7.70    6.60
  15  -3   0   -7.50    7.70
  15  -3   0    1.30    8.50
  15  -3   0  -13.80    5.50
  15  -3   0    3.30    8.00
 -15   3   0    3.00    8.10
 -15   3   0    5.50    5.60
 -15   3   0   15.40   10.70
  14  -3   0    8.50    8.50
  14  -3   0    5.20    6.00
  14  -3   0    4.70    5.60
  14  -3   0   22.60    6.70
  14  -3   0    4.30    7.50
  14  -3   0   12.40    7.70
  14  -3   0   19.90    5.20
 -14   3   0   13.30    9.30
 -14   3   0    7.70    5.90
 -14   3   0   -3.50   16.00
 -14   3   0   17.30    9.30
 -14   3   0    0.50    7.50
 -14   3   0   11.40   10.20
  13  -3   0   10.90    8.00
  13  -3   0   18.60    8.00
  13  -3   0   21.30    9.40
  13  -3   0   29.20   11.00
  13  -3   0   22.60    7.30
  13  -3   0   15.80    4.70
  13  -3   0   25.60    9.10
 -13   3   0    7.90   10.20
 -13   3   0   12.60    8.10
 -13   3   0   23.00    8.20
 -13   3   0   26.60    9.50
 -13   3   0   21.70    7.10
  12  -3   0   20.50    6.40
  12  -3   0   22.70    8.10
  12  -3   0   19.90    7.30
  12  -3   0   21.20    9.40
  12  -3   0   31.40   10.30
  12  -3   0   13.30    4.60
  12  -3   0   21.40    9.60
 -12   3   0    4.40    8.50
 -12   3   0   24.70    9.50
 -12   3   0   27.30    8.60
 -12   3   0   15.90    4.50
 -12   3   0   23.20    7.90
 -12   3   0   25.20    4.30
 -12   3   0   24.90    8.50
 -12   3   0   27.60    4.00
  11  -3   0  130.79   10.60
  11  -3   0  138.99   14.90
  11  -3   0  118.39   15.50
  11  -3   0  148.59   16.70
  11  -3   0  140.49   17.00
  11  -3   0  133.09   13.70
  11  -3   0  153.48   15.60
 -11   3   0  146.59   16.80
 -11   3   0  125.49   10.70
 -11   3   0  136.79   17.60
 -11   3   0  118.99   16.60
 -11   3   0  125.29   15.70
 -11   3   0  127.59    8.70
 -11   3   0  129.19   15.90
  10  -3   0  233.08   17.20
  10  -3   0  206.38   18.40
  10  -3   0  240.48   18.30
  10  -3   0  283.67   19.30
  10  -3   0  196.78   14.60
  10  -3   0  241.18   19.80
  10  -3   0  228.08   12.60
  10  -3   0  236.98   20.60
 -10   3   0  247.48   19.50
 -10   3   0  243.08   12.10
 -10   3   0  235.88   20.80
 -10   3   0  229.78   19.60
 -10   3   0  231.38   18.90
 -10   3   0  217.48   12.10
 -10   3   0  234.18   13.00
 -10   3   0  224.28   19.20
 -10   3   0  244.38   19.40
   9  -3   0  179.68   15.30
   9  -3   0  186.08   16.60
   9  -3   0  127.59   25.80
   9  -3   0  156.08   14.90
   9  -3   0  194.68   15.30
   9  -3   0  201.38   17.70
   9  -3   0  172.68   12.50
   9  -3   0  184.08   14.60
   9  -3   0  182.38   11.10
   9  -3   0  168.28   12.70
  -9   3   0  177.68   17.00
  -9   3   0  133.59   13.90
  -9   3   0  158.98   15.50
  -9   3   0  175.08   14.00
  -9   3   0  177.48   10.30
  -9   3   0  174.78   10.70
  -9   3   0  171.28   16.30
  -9   3   0  170.68   15.80
  -9   3   0  166.68   10.20
  -9   3   0  196.88   17.00
  -9   3   0  197.98   16.80
   8  -3   0  164.28   13.50
   8  -3   0  181.78   10.30
   8  -3   0  165.18   15.50
   8  -3   0  165.18   14.30
   8  -3   0  188.38   14.60
   8  -3   0  170.88   14.20
   8  -3   0  165.58   15.80
   8  -3   0  229.28   17.00
   8  -3   0  176.18   12.10
   8  -3   0  173.58   15.20
  -8   3   0  152.58   12.90
  -8   3   0  158.68    9.50
  -8   3   0  150.78   14.70
  -8   3   0  157.08   14.10
  -8   3   0  137.39   13.90
  -8   3   0  168.58   15.80
  -8   3   0  178.98   10.30
  -8   3   0  182.58   13.30
  -8   3   0  177.38   15.70
  -8   3   0  168.48   14.80
   7  -3   0  411.96   18.80
   7  -3   0  382.26   19.60
   7  -3   0  408.96   14.80
   7  -3   0  390.76   18.90
   7  -3   0  417.86   20.10
   7  -3   0  405.56   15.20
   7  -3   0  405.26   17.40
   7  -3   0  391.76   20.80
   7  -3   0  427.56   21.90
   7  -3   0  416.86   21.90
  -7   3   0  387.66   21.30
  -7   3   0  393.76   21.30
  -7   3   0  415.86   21.60
  -7   3   0  409.76   15.30
  -7   3   0  402.96   19.00
  -7   3   0  439.16   21.30
  -7   3   0  388.36   20.40
  -7   3   0  389.36   19.70
  -7   3   0  409.16   21.70
  -7   3   0  409.26   18.20
   6  -3   0  450.85   21.50
   6  -3   0  451.85   18.70
   6  -3   0  464.55   20.20
   6  -3   0  469.05   22.70
   6  -3   0  434.36   17.40
   6  -3   0  449.76   15.70
   6  -3   0  485.65   15.30
   6  -3   0  467.55   21.40
   6  -3   0  453.05   21.50
   6  -3   0  466.65   19.90
   6  -3   0  480.55   22.50
  -6   3   0  467.55   20.40
  -6   3   0  458.75   20.50
  -6   3   0  467.85   16.00
  -6   3   0  452.85   14.40
  -6   3   0  449.76   21.60
  -6   3   0  480.15   22.60
  -6   3   0  439.56   18.80
  -6   3   0  452.95   21.60
  -6   3   0  466.75   21.10
  -6   3   0  456.55   21.60
   5  -3   0 1437.06   40.20
   5  -3   0 1386.86   31.90
   5  -3   0 1395.16   35.60
   5  -3   0 1340.17   36.20
   5  -3   0 1363.96   39.00
   5  -3   0 1322.87   37.90
   5  -3   0 1398.76   30.20
   5  -3   0 1338.77   33.60
   5  -3   0 1403.46   36.80
   5  -3   0 1414.16   35.40
  -5   3   0 1406.96   37.40
  -5   3   0 1417.26   29.70
  -5   3   0 1380.96   35.40
  -5   3   0 1346.97   36.80
  -5   3   0 1467.05   40.20
  -5   3   0 1389.66   39.50
  -5   3   0 1386.36   31.90
  -5   3   0 1423.76   37.80
  -5   3   0 1375.66   39.10
   4  -3   0  297.17   15.20
   4  -3   0  289.07   13.90
   4  -3   0  273.57   11.30
   4  -3   0  275.27   11.80
   4  -3   0  284.57   10.10
   4  -3   0  290.27   13.10
   4  -3   0  298.67   15.20
   4  -3   0  282.17   12.60
   4  -3   0  289.27   13.60
   4  -3   0  296.87   15.50
  -4   3   0  313.07   12.20
  -4   3   0  290.27   15.10
  -4   3   0  273.57   13.40
  -4   3   0  261.97   14.50
  -4   3   0  269.17   12.60
  -4   3   0  309.07   14.10
  -4   3   0  308.17   15.70
  -4   3   0  276.87   15.10
  -4   3   0  282.07    9.80
  -4   3   0  282.67   14.20
   3  -3   0  303.97   13.90
   3  -3   0  305.17   12.20
   3  -3   0  314.37   14.40
   3  -3   0  311.27   12.50
   3  -3   0  320.17   11.60
   3  -3   0  309.67   11.50
   3  -3   0  308.67   11.90
   3  -3   0  305.87    9.70
   3  -3   0  313.17   13.20
  -3   3   0  317.17   12.30
  -3   3   0  301.27   12.60
  -3   3   0  321.37   11.80
  -3   3   0  307.67   14.20
  -3   3   0  313.37   14.60
  -3   3   0  314.47   13.50
  -3   3   0  300.57    9.60
  -3   3   0  302.87   14.10
   2  -3   0  417.86   15.30
   2  -3   0  405.06   14.00
   2  -3   0  438.86   13.50
   2  -3   0  411.56   11.10
   2  -3   0  406.86   15.40
   2  -3   0  420.26   14.50
   2  -3   0  415.56   13.10
   2  -3   0  422.76   13.40
   2  -3   0  428.76   13.50
  -2   3   0  408.46   14.30
  -2   3   0  413.86   11.10
  -2   3   0  422.36   13.20
  -2   3   0  435.56   13.50
  -2   3   0  428.36   13.30
  -2   3   0  423.66   13.50
  -2   3   0  405.46   15.10
  -2   3   0  400.56   14.10
  -2   3   0  410.86   15.50
   1  -3   0   23.30    3.90
   1  -3   0   20.20    3.00
   1  -3   0   24.70    4.20
   1  -3   0   24.80    4.50
   1  -3   0   24.00    3.60
   1  -3   0   26.40    4.30
   1  -3   0   20.60    3.30
   1  -3   0   33.00    3.40
   1  -3   0   18.40    2.90
  -1   3   0   26.40    3.90
  -1   3   0   25.20    3.40
  -1   3   0   30.10    4.70
  -1   3   0   31.70    3.20
  -1   3   0   19.00    3.40
  -1   3   0   25.30    3.50
  -1   3   0   25.00    3.80
  -1   3   0   28.10    3.30
  -1   3   0   27.60    2.90
  -1   3   0   20.60    3.30
  -1   3   0   23.80    3.70
  -1   3   0   25.60    4.10
   0  -3   0    6.40    1.80
   0  -3   0    5.20    2.30
   0  -3   0    7.10    2.40
   0  -3   0    6.80    2.10
   0  -3   0   10.90    3.20
   0  -3   0    5.30    2.10
   0  -3   0    4.00    2.00
   0  -3   0    5.20    2.10
   0  -3   0    4.80    2.00
   0  -3   0    7.60    1.50
   0  -3   0    6.30    1.80
   0   3   0   13.90    3.90
   0   3   0    4.70    2.20
   0   3   0    6.90    1.50
   0   3   0    6.10    1.90
   0   3   0    5.80    1.80
   0   3   0    7.40    2.30
   0   3   0    4.60    1.70
   0   3   0    3.90    1.80
   0   3   0    6.70    1.80
   0   3   0    2.00    1.70
   0   3   0    6.30    2.20
  -1  -3   0  151.58    7.50
  -1  -3   0  141.29    7.20
  -1  -3   0  155.98    7.10
  -1  -3   0  150.18    7.00
  -1  -3   0  150.88    5.20
  -1  -3   0  154.48    6.30
  -1  -3   0  154.58    7.60
  -1  -3   0  144.79    7.20
  -1  -3   0  154.38    6.70
  -1  -3   0  152.68    7.30
   1   3   0  149.69    7.40
   1   3   0  157.28    6.80
   1   3   0  153.48    5.30
   1   3   0  149.19    7.10
   1   3   0  156.08    6.30
   1   3   0  164.38    7.20
   1   3   0  142.69    7.30
   1   3   0  158.88    7.60
   1   3   0  151.58    5.30
   1   3   0  156.28    7.30
   1   3   0  166.58    7.40
  -2  -3   0   10.60    2.70
  -2  -3   0    6.70    2.10
  -2  -3   0    9.10    2.50
  -2  -3   0   10.10    2.20
  -2  -3   0    7.30    2.30
  -2  -3   0    5.50    2.30
  -2  -3   0   10.10    2.50
  -2  -3   0    8.90    1.20
  -2  -3   0    8.40    2.40
  -2  -3   0    8.20    2.40
   2   3   0    4.80    2.00
   2   3   0    7.20    1.20
   2   3   0    6.30    1.90
   2   3   0    7.00    2.40
   2   3   0    7.90    2.40
   2   3   0    9.40    2.10
   2   3   0    3.70    1.80
   2   3   0    3.40    1.60
   2   3   0    8.40    2.50
   2   3   0    5.70    2.30
   2   3   0   10.10    2.40
   2   3   0    7.30    2.30
  -3  -3   0 2683.13   50.49
  -3  -3   0 2690.73   50.79
  -3  -3   0 2687.53   48.40
  -3  -3   0 2669.23   51.59
  -3  -3   0 2653.13   49.80
  -3  -3   0 2655.93   52.29
  -3  -3   0 2731.53   50.69
  -3  -3   0 2618.94   51.99
  -3  -3   0 2520.05   44.30
  -3  -3   0 2618.14   50.99
  -3  -3   0 2613.24   51.59
  -3  -3   0 2545.05   44.50
   3   3   0 2763.42   48.20
   3   3   0 2705.43   50.49
   3   3   0 2647.83   50.79
   3   3   0 2715.83   50.59
   3   3   0 2674.83   51.19
   3   3   0 2725.73   52.29
   3   3   0 2734.53   50.59
   3   3   0 2706.93   52.19
   3   3   0 2726.63   52.39
   3   3   0 2660.33   49.70
  -4  -3   0  248.68   11.50
  -4  -3   0  253.87   11.00
  -4  -3   0  264.37   11.40
  -4  -3   0  262.37   11.90
  -4  -3   0  257.27   11.10
  -4  -3   0  251.57   11.50
  -4  -3   0  265.17   11.80
  -4  -3   0  269.47   10.80
  -4  -3   0  262.97    8.70
  -4  -3   0  261.67   11.00
   4   3   0  249.18   11.80
   4   3   0  252.97   10.90
   4   3   0  262.97   11.10
   4   3   0  258.97   10.70
   4   3   0  272.77    8.60
   4   3   0  265.57   10.90
   4   3   0  252.67   11.20
   4   3   0  254.57   10.80
   4   3   0  242.98    7.60
   4   3   0  265.97   12.00
   4   3   0  259.37   11.90
  -5  -3   0  917.51   25.00
  -5  -3   0  890.41   26.40
  -5  -3   0  891.41   20.70
  -5  -3   0  888.41   29.60
  -5  -3   0  880.61   25.20
  -5  -3   0  926.31   19.70
  -5  -3   0  928.71   26.40
  -5  -3   0  909.41   26.50
  -5  -3   0  957.30   27.70
  -5  -3   0  898.81   24.80
  -5  -3   0  919.41   25.70
   5   3   0  902.21   26.40
   5   3   0  908.91   19.50
   5   3   0  958.20   24.30
   5   3   0  879.81   24.80
   5   3   0  927.01   26.80
   5   3   0  908.81   25.00
   5   3   0  936.61   25.80
   5   3   0  899.31   22.30
   5   3   0  895.01   24.70
   5   3   0  787.92   33.70
   5   3   0  907.11   26.70
  -6  -3   0   11.80    4.10
  -6  -3   0   15.10    4.50
  -6  -3   0   19.80    4.90
  -6  -3   0   11.80    3.60
  -6  -3   0   11.70    3.90
  -6  -3   0   12.60    4.30
  -6  -3   0   10.90    4.20
  -6  -3   0   13.50    3.80
  -6  -3   0   13.90    3.50
   6   3   0   14.60    3.90
   6   3   0    8.60    4.20
   6   3   0   14.10    4.20
   6   3   0   13.90    2.30
   6   3   0    6.40    3.70
   6   3   0   14.40    4.30
   6   3   0   14.90    3.90
   6   3   0   11.90    3.00
   6   3   0   14.50    4.00
   6   3   0   14.60    4.40
   6   3   0   13.60    4.10
  -7  -3   0  504.05   12.10
  -7  -3   0  465.85   19.10
  -7  -3   0  464.35   19.50
  -7  -3   0  485.35   21.90
  -7  -3   0  496.45   21.00
  -7  -3   0  488.15   17.90
  -7  -3   0  463.65   16.70
  -7  -3   0  472.25   20.90
  -7  -3   0  467.85   20.80
  -7  -3   0  472.35   20.50
   7   3   0  457.25   18.80
   7   3   0  477.95   21.40
   7   3   0  441.96   19.70
   7   3   0  471.35   19.00
   7   3   0  484.25   20.00
   7   3   0  448.96   20.40
   7   3   0  458.05   12.20
   7   3   0  477.75   17.80
   7   3   0  486.95   21.10
   7   3   0  454.35   19.50
   7   3   0  451.85   18.80
  -8  -3   0  208.08   14.70
  -8  -3   0  185.78   12.70
  -8  -3   0  236.38   15.60
  -8  -3   0  220.58   12.30
  -8  -3   0  213.88   11.90
  -8  -3   0  207.08   14.30
  -8  -3   0  218.28   15.20
  -8  -3   0  225.48   15.00
  -8  -3   0  210.18   14.60
   8   3   0  211.98   14.70
   8   3   0  219.48   14.60
   8   3   0  229.98   14.20
   8   3   0  222.38    7.30
   8   3   0  230.08   12.90
   8   3   0  216.78   14.30
   8   3   0  214.58   13.30
   8   3   0  218.88   14.70
   8   3   0  230.58   14.20
   8   3   0  203.58   12.80
   8   3   0  212.08   15.20
  -9  -3   0  292.17   18.40
  -9  -3   0  293.17   15.10
  -9  -3   0  284.07   18.40
  -9  -3   0  263.07   17.30
  -9  -3   0  267.97   16.40
  -9  -3   0  286.17   14.90
  -9  -3   0  268.87   17.80
  -9  -3   0  333.27   18.30
  -9  -3   0  278.97   18.50
   9   3   0  304.37   17.20
   9   3   0  269.97   16.00
   9   3   0  292.17   18.10
   9   3   0  284.87   17.50
   9   3   0  306.37   19.50
   9   3   0  273.97   16.10
   9   3   0  311.17   17.50
   9   3   0  288.27   18.30
 -10  -3   0  280.57   19.10
 -10  -3   0  288.57   19.80
 -10  -3   0  301.97   20.40
 -10  -3   0  294.97   19.70
 -10  -3   0  294.67   15.90
 -10  -3   0  298.97   16.50
 -10  -3   0  260.27   17.00
 -10  -3   0  320.77   19.00
 -10  -3   0  261.77   18.50
  10   3   0  307.17   16.20
  10   3   0  288.87   18.80
  10   3   0  291.47   18.00
  10   3   0  313.77   19.80
  10   3   0  275.67   16.70
  10   3   0  302.97   20.20
  10   3   0  274.27   18.90
  10   3   0  298.17   18.50
  10   3   0  276.87   18.10
 -11  -3   0  508.45   23.30
 -11  -3   0  519.55   27.80
 -11  -3   0  524.75   25.90
 -11  -3   0  487.75   27.00
 -11  -3   0  476.85   26.10
 -11  -3   0  479.35   26.40
 -11  -3   0  497.45   26.80
  11   3   0  472.75   23.40
  11   3   0  502.55   21.80
  11   3   0  498.55   27.10
  11   3   0  523.05   28.20
  11   3   0  474.95   24.90
  11   3   0  490.05   26.30
  11   3   0  505.25   24.90
  11   3   0  507.75   27.60
 -12  -3   0   18.50    7.50
 -12  -3   0   14.30    5.70
 -12  -3   0   25.30    8.10
 -12  -3   0   11.90    8.50
 -12  -3   0   15.40    7.00
 -12  -3   0   23.80    6.50
 -12  -3   0   23.60    7.70
  12   3   0   16.20    7.30
  12   3   0   20.90    7.20
  12   3   0   24.30    8.50
  12   3   0   27.30    6.60
  12   3   0   19.00    6.60
  12   3   0   21.40    5.70
 -13  -3   0   42.70   10.90
 -13  -3   0   42.40    9.50
 -13  -3   0   29.00    8.60
 -13  -3   0   26.80    7.40
 -13  -3   0   51.99    9.50
  13   3   0   37.10   10.10
  13   3   0   35.70    8.10
  13   3   0   35.70    9.10
  13   3   0   36.60    7.90
  13   3   0   48.60    8.70
  13   3   0   37.10    9.20
 -14  -3   0   11.70    7.00
 -14  -3   0   10.40    7.20
 -14  -3   0    8.60    6.00
 -14  -3   0    7.40    8.00
 -14  -3   0    2.10    5.90
 -14  -3   0   14.20    6.90
  14   3   0   12.90    7.50
  14   3   0    5.90    5.00
  14   3   0    6.40    6.10
  14   3   0   11.10    5.70
  14   3   0   -2.40    5.10
  14   3   0    2.10    5.60
 -15  -3   0   34.80    9.10
 -15  -3   0   19.00    7.50
 -15  -3   0   16.50    9.20
 -15  -3   0   34.60   11.30
 -15  -3   0   34.10   10.00
 -15  -3   0   36.40   10.60
  15   3   0   32.00    7.80
  15   3   0   18.80    9.30
  15   3   0   34.50   10.00
  15   3   0   22.90    9.40
  15   3   0   23.80    7.80
  15   3   0   29.30    9.90
 -16  -3   0    5.40    6.00
 -16  -3   0    8.30    7.30
 -16  -3   0   27.10    8.50
 -16  -3   0    0.30    6.50
  16   3   0    6.50    6.50
  16   3   0   -7.20    5.50
  16   3   0    2.60    6.70
 -17  -3   0   -2.20    7.60
 -17  -3   0    8.70   10.40
 -17  -3   0    8.50    8.70
 -17  -3   0   -7.90    7.60
  17   3   0   -1.70    5.80
  17   3   0   -1.40    5.40
  17   3   0   -0.30    7.50
  17   3   0    2.60    8.60
  15  -4   0   19.50   10.90
  15  -4   0   24.70    8.30
  15  -4   0   24.00    9.70
  15  -4   0   19.70    5.00
  15  -4   0   21.50    9.80
 -15   4   0   33.10   11.90
 -15   4   0   19.60   11.00
 -15   4   0   47.80   12.50
  14  -4   0   -2.40    6.70
  14  -4   0   -6.10    6.70
  14  -4   0   -1.50    4.20
  14  -4   0   12.90    7.90
  14  -4   0    2.20    6.70
  14  -4   0   -3.50    7.50
 -14   4   0   -2.40    8.50
 -14   4   0    9.20    8.80
 -14   4   0   -4.90    8.00
 -14   4   0    7.50    8.70
  13  -4   0   12.90    4.30
  13  -4   0   -0.10    5.60
  13  -4   0    1.00    6.10
  13  -4   0   15.70   14.70
  13  -4   0   18.70   10.30
  13  -4   0   -5.70    7.80
  13  -4   0   12.00    6.80
 -13   4   0  -10.40    8.70
 -13   4   0   -3.50    6.70
 -13   4   0    0.90    5.30
 -13   4   0    0.90    6.30
 -13   4   0    3.50    3.30
 -13   4   0   10.80    9.00
 -13   4   0    0.40    7.60
  12  -4   0  196.28   18.60
  12  -4   0  187.18   20.30
  12  -4   0  185.88   19.90
  12  -4   0  158.78   16.20
  12  -4   0  205.88   20.70
  12  -4   0  161.88   17.80
  12  -4   0  170.58   12.00
 -12   4   0  151.48   11.50
 -12   4   0  185.78   10.50
 -12   4   0  196.38   20.20
 -12   4   0  192.58   12.00
 -12   4   0  157.78   20.60
 -12   4   0  181.58   21.00
 -12   4   0  178.08   20.00
 -12   4   0  196.78   20.40
  11  -4   0  247.48   13.50
  11  -4   0  280.37   23.40
  11  -4   0  237.28   21.40
  11  -4   0  261.67   22.10
  11  -4   0  265.27   20.40
  11  -4   0  239.28   18.20
 -11   4   0  222.88   21.60
 -11   4   0  241.78   23.30
 -11   4   0  259.07   22.80
 -11   4   0  257.27   21.00
 -11   4   0  261.37   22.90
 -11   4   0  252.77   12.70
 -11   4   0  244.28   12.90
 -11   4   0  230.18   13.00
  10  -4   0  306.87   22.50
  10  -4   0  304.67   19.50
  10  -4   0  301.47   17.80
  10  -4   0  332.07   24.80
  10  -4   0  303.17   21.30
  10  -4   0  312.07   23.50
  10  -4   0  334.17   20.90
  10  -4   0  321.57   14.90
 -10   4   0  305.77   14.10
 -10   4   0  315.57   15.00
 -10   4   0  327.07   22.40
 -10   4   0  335.97   24.60
 -10   4   0  346.27   15.50
 -10   4   0  322.87   22.50
 -10   4   0  306.57   23.30
 -10   4   0  305.27   22.10
   9  -4   0    7.30    4.90
   9  -4   0    2.30    4.40
   9  -4   0    3.20    3.70
   9  -4   0    2.60    5.20
   9  -4   0   10.40    5.50
   9  -4   0    6.10    3.30
   9  -4   0    4.30    4.70
   9  -4   0    9.40    6.20
   9  -4   0    2.60    4.80
   9  -4   0    7.60    3.80
  -9   4   0    4.50    5.90
  -9   4   0    4.20    5.00
  -9   4   0   10.60    6.50
  -9   4   0    9.80    4.20
  -9   4   0    2.00    4.40
  -9   4   0    2.00    5.50
  -9   4   0   15.30    6.80
  -9   4   0    3.90    3.40
   8  -4   0  289.17   12.80
   8  -4   0  314.97   19.10
   8  -4   0  270.47   19.10
   8  -4   0  287.67   14.10
   8  -4   0  277.77   15.40
   8  -4   0  291.17   19.90
   8  -4   0  291.47   20.80
   8  -4   0  288.07   18.50
   8  -4   0  333.77   18.90
   8  -4   0  282.07   16.80
  -8   4   0  282.97   12.50
  -8   4   0  304.97   20.70
  -8   4   0  308.17   19.60
  -8   4   0  304.17   20.00
  -8   4   0  310.87   21.10
  -8   4   0  290.87   17.40
  -8   4   0  285.47   18.60
  -8   4   0  279.37   14.10
  -8   4   0  289.67   19.80
  -8   4   0  291.17   20.40
   7  -4   0   11.70    3.10
   7  -4   0    9.30    3.30
   7  -4   0    6.50    4.80
   7  -4   0    6.80    3.80
   7  -4   0   11.60    4.80
   7  -4   0    4.00    3.70
   7  -4   0    6.80    3.20
   7  -4   0   10.30    4.80
   7  -4   0   12.60    4.90
   7  -4   0    9.80    5.00
   7  -4   0   12.70    4.10
  -7   4   0   12.30    5.00
  -7   4   0   11.00    6.40
  -7   4   0   21.20    6.50
  -7   4   0   12.00    5.20
  -7   4   0   11.20    5.30
  -7   4   0   14.70    4.40
  -7   4   0    5.20    4.20
  -7   4   0   17.30    5.90
   6  -4   0  130.99    9.00
   6  -4   0  131.19   11.20
   6  -4   0  130.69    9.60
   6  -4   0  124.29   10.10
   6  -4   0  111.39    7.30
   6  -4   0  126.39   12.20
   6  -4   0  126.69   10.50
   6  -4   0  138.29   11.50
   6  -4   0  124.69   11.70
   6  -4   0  127.39   12.30
   6  -4   0  134.89   12.90
  -6   4   0  124.59   12.50
  -6   4   0  142.29   12.90
  -6   4   0  140.49   12.70
  -6   4   0  141.59   12.10
  -6   4   0  137.89    9.60
  -6   4   0  189.88   17.30
  -6   4   0  138.29   11.80
  -6   4   0  120.89   13.30
  -6   4   0  131.89   10.70
  -6   4   0  133.49    7.40
   5  -4   0  109.39    9.80
   5  -4   0  107.19    7.90
   5  -4   0  110.29   11.00
   5  -4   0  103.19   10.60
   5  -4   0  107.49   10.70
   5  -4   0   99.39    9.20
   5  -4   0   95.69    9.00
   5  -4   0  106.19    8.40
   5  -4   0  104.19    6.50
   5  -4   0  102.39    7.90
   5  -4   0  105.09   10.40
  -5   4   0  103.49    6.40
  -5   4   0  117.99   10.00
  -5   4   0  119.39   10.10
  -5   4   0  145.39   14.50
  -5   4   0  115.29   12.50
  -5   4   0  112.59   11.30
  -5   4   0  103.99    8.30
  -5   4   0  117.89   11.00
  -5   4   0  110.49   10.60
  -5   4   0  101.59    8.50
   4  -4   0  582.54   19.40
   4  -4   0  581.84   23.40
   4  -4   0  565.74   20.90
   4  -4   0  593.24   23.10
   4  -4   0  533.25   19.70
   4  -4   0  567.34   22.80
   4  -4   0  557.64   21.20
   4  -4   0  574.04   19.80
   4  -4   0  586.74   16.00
   4  -4   0  539.45   22.00
  -4   4   0  561.64   19.50
  -4   4   0  574.74   21.50
  -4   4   0  575.84   20.60
  -4   4   0  559.94   22.90
  -4   4   0  587.14   22.10
  -4   4   0  627.44   24.00
  -4   4   0  578.04   15.80
  -4   4   0  525.75   22.10
  -4   4   0  584.64   19.10
   3  -4   0  325.37   16.10
   3  -4   0  336.57   10.90
   3  -4   0  320.17   15.60
   3  -4   0  332.77   13.70
   3  -4   0  324.27   12.70
   3  -4   0  325.07   13.50
   3  -4   0  330.07   15.80
   3  -4   0  340.37   15.00
   3  -4   0  351.26   13.50
   3  -4   0  339.67   13.60
   3  -4   0  336.67   16.10
  -3   4   0  334.47   13.50
  -3   4   0  335.87   15.20
  -3   4   0  332.87   16.30
  -3   4   0  355.16   14.10
  -3   4   0  348.37   15.20
  -3   4   0  341.97   13.50
  -3   4   0  353.66   16.50
  -3   4   0  343.57   13.80
  -3   4   0  353.46   16.60
  -3   4   0  338.27   11.00
   2  -4   0    2.70    2.30
   2  -4   0    5.30    2.50
   2  -4   0    6.50    3.90
   2  -4   0    4.00    2.20
   2  -4   0    6.20    2.90
   2  -4   0    4.60    2.60
   2  -4   0    3.60    2.10
   2  -4   0    7.20    4.40
  -2   4   0    2.90    2.60
  -2   4   0    4.80    2.20
  -2   4   0    3.80    2.70
  -2   4   0    7.80    3.10
  -2   4   0    7.40    3.20
  -2   4   0    5.00    2.90
  -2   4   0    3.30    2.00
  -2   4   0    3.90    2.60
  -2   4   0    4.60    2.30
  -2   4   0    6.90    3.10
  -2   4   0    2.00    1.60
  -2   4   0    2.90    1.70
   1  -4   0  170.88    7.40
   1  -4   0  183.58   10.10
   1  -4   0  180.98   10.30
   1  -4   0  185.18   10.00
   1  -4   0  173.88    8.10
   1  -4   0  178.68    9.20
   1  -4   0  167.08    8.50
   1  -4   0  171.38    8.10
   1  -4   0  179.98    9.60
  -1   4   0  179.58   10.20
  -1   4   0  183.28    7.50
  -1   4   0  156.78    9.60
  -1   4   0  178.98    9.40
  -1   4   0  178.98    7.30
  -1   4   0  175.08    9.20
  -1   4   0  185.98    8.50
  -1   4   0  179.38    7.70
  -1   4   0  172.18    8.80
  -1   4   0  180.58    8.30
  -1   4   0  180.28   10.00
   0  -4   0  118.49    6.90
   0  -4   0  113.69    6.30
   0  -4   0  121.59    6.60
   0  -4   0  115.99    8.00
   0  -4   0  133.19    7.80
   0  -4   0  132.49    8.20
   0  -4   0  157.68   10.60
   0  -4   0  135.59    5.70
   0  -4   0  122.79    8.10
   0  -4   0  130.19    6.50
   0   4   0  130.99    6.60
   0   4   0  121.19    8.00
   0   4   0  115.89    6.60
   0   4   0  128.19    5.70
   0   4   0  132.09    8.10
   0   4   0  137.09    8.50
   0   4   0  141.19    8.50
   0   4   0  122.49    6.40
   0   4   0  126.49    7.10
   0   4   0  129.29    8.20
   0   4   0  132.79    7.90
  -1  -4   0   19.10    2.80
  -1  -4   0   17.50    4.00
  -1  -4   0   28.50    4.40
  -1  -4   0   18.90    3.60
  -1  -4   0   22.00    3.60
  -1  -4   0   30.80    5.60
  -1  -4   0   22.20    3.50
  -1  -4   0   20.10    5.00
  -1  -4   0   21.00    3.10
   1   4   0   12.00    3.00
   1   4   0   16.70    3.00
   1   4   0   12.40    2.50
   1   4   0   17.20    3.70
   1   4   0   17.30    2.60
   1   4   0   14.00    3.50
   1   4   0    8.80    2.70
   1   4   0   15.60    3.50
   1   4   0   14.20    3.00
   1   4   0   21.10    2.80
  -2  -4   0  358.56   13.40
  -2  -4   0  371.06   13.50
  -2  -4   0  371.26    8.90
  -2  -4   0  408.96   11.00
  -2  -4   0  376.96   13.20
  -2  -4   0  397.26   13.00
  -2  -4   0  363.66   13.00
  -2  -4   0  365.46   11.70
  -2  -4   0  354.06   12.60
  -2  -4   0  363.66   13.70
   2   4   0  394.56   11.00
   2   4   0  369.86   11.70
   2   4   0  368.66   12.90
   2   4   0  369.06   12.90
   2   4   0  385.56   13.90
   2   4   0  383.86   13.20
   2   4   0  362.66   13.70
   2   4   0  379.86   13.70
   2   4   0  380.76    9.10
   2   4   0  377.26   13.40
   2   4   0  386.36   12.80
  -3  -4   0 3209.98   60.49
  -3  -4   0 3224.08   61.69
  -3  -4   0 3144.29   58.09
  -3  -4   0 3144.99   61.59
  -3  -4   0 3254.57   62.39
  -3  -4   0 3167.88   52.59
  -3  -4   0 3120.39   62.09
  -3  -4   0 3125.59   52.69
  -3  -4   0 3225.28   60.79
  -3  -4   0 3307.27   60.59
  -3  -4   0 3245.88   59.29
   3   4   0 3169.38   59.09
   3   4   0 3287.97   60.29
   3   4   0 3215.28   60.39
   3   4   0 3244.68   58.39
   3   4   0 3228.58   60.39
   3   4   0 3343.87   62.89
   3   4   0 3089.89   61.99
   3   4   0 3277.67   62.49
   3   4   0 3127.39   52.79
   3   4   0 3209.58   60.89
   3   4   0 3207.58   61.19
   3   4   0 3199.28   58.89
  -4  -4   0  841.72   23.00
  -4  -4   0  803.92   23.70
  -4  -4   0  832.52   23.20
  -4  -4   0  816.22   25.40
  -4  -4   0  836.12   23.70
  -4  -4   0  833.42   24.30
  -4  -4   0  787.92   16.30
  -4  -4   0  804.72   16.10
  -4  -4   0  844.32   22.20
  -4  -4   0  826.52   23.60
  -4  -4   0  825.82   20.50
  -4  -4   0  838.72   22.60
   4   4   0  811.82   23.00
   4   4   0  840.92   22.40
   4   4   0  840.62   20.20
   4   4   0  830.32   24.00
   4   4   0  847.92   24.40
   4   4   0  852.41   22.70
   4   4   0  786.62   23.60
   4   4   0  810.02   22.30
   4   4   0  807.22   21.80
  -5  -4   0 1344.17   35.10
  -5  -4   0 1375.46   29.30
  -5  -4   0 1380.46   33.50
  -5  -4   0 1407.56   33.70
  -5  -4   0 1408.26   35.20
  -5  -4   0 1321.37   33.90
  -5  -4   0 1365.66   27.00
  -5  -4   0 1384.66   33.10
  -5  -4   0 1380.76   33.70
  -5  -4   0 1363.46   34.90
  -5  -4   0 1369.56   35.50
   5   4   0 1362.06   28.80
   5   4   0 1392.76   35.80
   5   4   0 1369.76   35.50
   5   4   0 1412.36   35.80
   5   4   0 1329.17   33.40
   5   4   0 1340.87   27.00
   5   4   0 1328.07   33.60
   5   4   0 1402.16   33.20
   5   4   0 1425.46   33.80
   5   4   0 1386.56   34.40
  -6  -4   0   84.69    6.00
  -6  -4   0   88.49    8.50
  -6  -4   0   73.59    8.90
  -6  -4   0   97.09    8.40
  -6  -4   0   81.89    8.80
  -6  -4   0   97.49    9.60
  -6  -4   0   85.99    8.10
  -6  -4   0   79.99    8.60
  -6  -4   0   72.69    8.40
  -6  -4   0   85.09    9.10
  -6  -4   0   88.99    6.30
   6   4   0   82.99    8.00
   6   4   0   83.09    5.70
   6   4   0   78.79    8.50
   6   4   0   85.19   14.20
   6   4   0   67.19    7.80
   6   4   0   86.39    8.20
   6   4   0   80.99    8.10
   6   4   0   75.39    8.60
   6   4   0   77.39    8.60
   6   4   0   73.29    5.20
   6   4   0   87.69    8.80
  -7  -4   0 1060.79   33.10
  -7  -4   0 1029.40   30.50
  -7  -4   0 1036.00   31.70
  -7  -4   0 1042.00   32.60
  -7  -4   0 1056.79   32.10
  -7  -4   0  996.60   31.60
  -7  -4   0 1055.29   30.80
  -7  -4   0 1071.79   29.70
  -7  -4   0 1024.00   23.00
  -7  -4   0 1057.79   25.90
   7   4   0 1034.20   30.40
   7   4   0  976.00   24.60
   7   4   0  989.20   32.70
   7   4   0 1011.40   31.00
   7   4   0 1045.20   31.80
   7   4   0  989.30   30.20
   7   4   0 1032.30   23.10
   7   4   0 1039.90   29.40
   7   4   0 1061.39   31.60
   7   4   0 1037.40   32.80
   7   4   0 1001.50   29.80
   7   4   0 1041.80   33.80
  -8  -4   0  941.41   32.50
  -8  -4   0  961.80   28.90
  -8  -4   0  924.81   31.60
  -8  -4   0  904.91   20.70
  -8  -4   0  941.71   32.60
  -8  -4   0  946.81   31.10
  -8  -4   0  932.51   25.50
  -8  -4   0  981.40   32.90
  -8  -4   0  909.31   31.20
  -8  -4   0  909.21   29.90
   8   4   0  948.81   32.40
   8   4   0  972.80   30.70
   8   4   0  909.71   30.60
   8   4   0  900.41   29.20
   8   4   0  916.01   21.10
   8   4   0  904.71   30.70
   8   4   0  965.40   31.30
   8   4   0  912.31   32.20
   8   4   0  919.71   29.80
   8   4   0  933.01   28.40
   8   4   0  895.31   32.30
  -9  -4   0  437.66   21.30
  -9  -4   0  388.26   21.10
  -9  -4   0  445.96   22.20
  -9  -4   0  419.46   11.20
  -9  -4   0  425.76   19.00
  -9  -4   0  418.36   21.30
  -9  -4   0  389.46   22.70
  -9  -4   0  433.26   22.70
  -9  -4   0  423.26   17.50
  -9  -4   0  445.36   22.90
   9   4   0  397.96   19.40
   9   4   0  416.56   19.90
   9   4   0  418.16   20.90
   9   4   0  398.96   21.10
   9   4   0  424.46   22.30
   9   4   0  427.76   19.10
   9   4   0  417.56   22.00
   9   4   0  415.16   20.20
   9   4   0  418.96   11.70
   9   4   0  456.35   22.30
   9   4   0  434.86   21.00
 -10  -4   0  115.89   11.90
 -10  -4   0  109.69   13.20
 -10  -4   0  115.09   13.50
 -10  -4   0  104.79   10.20
 -10  -4   0   99.39   10.00
 -10  -4   0  111.69   13.00
 -10  -4   0  127.19   12.80
 -10  -4   0  102.39   11.50
 -10  -4   0  105.39   12.50
  10   4   0  120.39   11.50
  10   4   0  101.89   12.20
  10   4   0  110.09   11.70
  10   4   0  101.69   11.30
  10   4   0  116.39   12.20
  10   4   0  112.09   12.70
  10   4   0  115.09   11.80
  10   4   0  109.99   10.40
  10   4   0  120.79   13.40
 -11  -4   0  123.99   14.00
 -11  -4   0  155.38   16.20
 -11  -4   0  116.59   14.40
 -11  -4   0  100.99   11.00
 -11  -4   0  118.19   13.10
 -11  -4   0  143.59   14.00
 -11  -4   0  125.99   14.10
 -11  -4   0  117.39   14.50
  11   4   0  138.79   13.60
  11   4   0  169.58   22.30
  11   4   0  133.99   14.40
  11   4   0  155.28   12.70
  11   4   0  117.59   12.10
  11   4   0  129.49   14.30
  11   4   0  122.89   14.10
  11   4   0  123.59   13.30
 -12  -4   0   -5.10    3.90
 -12  -4   0   -2.80    4.40
 -12  -4   0   11.00    2.90
 -12  -4   0   -1.00    4.10
 -12  -4   0    1.10    5.90
 -12  -4   0    1.60    5.30
  12   4   0    2.10    4.40
  12   4   0    0.90    3.90
  12   4   0   -0.80    4.10
  12   4   0   -4.40    3.20
  12   4   0    1.30    3.50
  12   4   0   -6.80    3.00
 -13  -4   0   -1.80    5.70
 -13  -4   0   -2.50    4.50
 -13  -4   0   -5.80    4.20
 -13  -4   0   -3.30    4.00
 -13  -4   0    0.30    5.60
  13   4   0   -4.70    3.90
  13   4   0   -1.70    4.30
  13   4   0    4.90    5.60
  13   4   0   -0.60    3.90
  13   4   0   -6.80    3.70
 -14  -4   0   66.89   10.90
 -14  -4   0   61.89   12.00
 -14  -4   0   52.29   11.60
 -14  -4   0   47.70   11.40
 -14  -4   0   49.99   10.60
 -14  -4   0   52.89    9.30
  14   4   0   39.20    9.40
  14   4   0   42.00    8.40
  14   4   0   47.20   11.00
  14   4   0   56.49   14.60
  14   4   0   61.69   11.70
  14   4   0   58.29   12.80
 -15  -4   0   24.40    8.70
 -15  -4   0   22.90    8.80
 -15  -4   0   16.20    7.00
 -15  -4   0   27.50    8.50
 -15  -4   0   16.60    6.50
 -15  -4   0   19.90    8.50
  15   4   0   16.10    5.30
  15   4   0   29.80    9.90
  15   4   0    6.20    6.80
  15   4   0    3.10    6.70
  15   4   0    7.20    6.80
  15   4   0   11.10    6.90
 -16  -4   0   16.90    8.00
 -16  -4   0   26.20    9.90
 -16  -4   0   13.80    8.80
 -16  -4   0   11.90    9.00
 -16  -4   0   22.90    8.40
  16   4   0   -0.80    5.20
  16   4   0    8.20    7.10
  16   4   0    7.70    9.00
  16   4   0   10.20    8.10
  16   4   0   17.80    7.40
  16   4   0   21.20    8.70
 -17  -4   0   24.60   10.50
 -17  -4   0   20.80   10.80
 -17  -4   0   30.70    8.90
 -17  -4   0   27.70   10.10
  17   4   0   14.80    9.40
  17   4   0   18.50   10.10
  17   4   0    0.90    8.20
  14  -5   0   45.80   13.50
  14  -5   0   77.09   15.70
  14  -5   0   81.49    8.50
  14  -5   0   62.19   11.90
  14  -5   0   64.69   12.80
  14  -5   0   66.99   13.50
 -14   5   0   88.29   17.50
 -14   5   0   46.60   13.20
 -14   5   0   44.90   11.40
 -14   5   0   39.10   15.20
  13  -5   0   46.70    9.60
  13  -5   0   31.00    5.80
  13  -5   0   33.70    9.50
  13  -5   0   18.00    9.90
  13  -5   0   34.50   10.00
  13  -5   0   21.50    8.60
  13  -5   0   31.10    9.90
 -13   5   0   31.80   11.10
 -13   5   0   34.70   11.90
 -13   5   0   37.40    5.50
 -13   5   0   36.10    5.80
 -13   5   0   27.60   12.10
 -13   5   0   45.80   11.90
 -13   5   0   29.60    5.50
 -13   5   0   25.60   10.70
  12  -5   0  129.69   16.30
  12  -5   0  132.59   18.70
  12  -5   0  145.09   14.80
  12  -5   0  117.79   16.30
  12  -5   0  122.89   17.40
  12  -5   0  109.89   16.20
 -12   5   0  126.19   17.10
 -12   5   0  124.69   11.00
 -12   5   0  148.79   20.80
 -12   5   0  105.69    9.90
 -12   5   0  144.39   10.90
 -12   5   0   97.89   16.10
 -12   5   0  130.79   17.80
 -12   5   0  136.39   17.40
  11  -5   0  231.58   21.30
  11  -5   0  285.87   19.10
  11  -5   0  263.87   13.70
  11  -5   0  215.98   21.30
  11  -5   0  275.47   24.40
  11  -5   0  274.37   20.80
  11  -5   0  267.97   32.40
 -11   5   0  286.87   22.70
 -11   5   0  244.08   23.10
 -11   5   0  275.17   24.10
 -11   5   0  249.18   22.20
 -11   5   0  234.78   18.70
 -11   5   0  239.08   14.30
 -11   5   0  265.27   14.50
  10  -5   0  376.76   24.00
  10  -5   0  344.57   17.40
  10  -5   0  369.46   15.90
  10  -5   0  374.46   20.30
  10  -5   0  387.76   26.90
  10  -5   0  368.26   21.50
  10  -5   0  338.67   24.70
  10  -5   0  390.86   26.20
  10  -5   0  371.86   22.90
 -10   5   0  390.76   25.70
 -10   5   0  335.37   14.90
 -10   5   0  365.36   26.20
 -10   5   0  380.26   24.90
 -10   5   0  339.27   16.70
 -10   5   0  394.26   27.10
 -10   5   0  344.87   25.40
 -10   5   0  363.66   17.30
   9  -5   0  845.52   38.40
   9  -5   0  824.72   36.40
   9  -5   0  911.01   35.80
   9  -5   0  864.51   33.80
   9  -5   0  835.72   37.40
   9  -5   0  855.11   25.00
   9  -5   0  856.81   32.10
   9  -5   0  800.22   27.20
   9  -5   0  829.22   30.10
   9  -5   0  860.81   37.60
  -9   5   0  905.91   37.30
  -9   5   0  929.21   39.70
  -9   5   0  853.51   24.30
  -9   5   0  879.71   27.90
  -9   5   0  856.71   38.10
  -9   5   0  823.22   37.50
  -9   5   0  848.92   35.60
  -9   5   0  891.01   39.20
   8  -5   0  384.06   15.10
   8  -5   0  437.86   21.10
   8  -5   0  382.86   24.50
   8  -5   0  395.16   21.10
   8  -5   0  411.36   24.30
   8  -5   0  357.16   16.90
   8  -5   0  376.66   18.50
   8  -5   0  393.76   24.00
   8  -5   0  425.16   22.80
   8  -5   0  365.96   21.30
   8  -5   0  369.86   22.80
  -8   5   0  350.36   22.80
  -8   5   0  342.27   23.00
  -8   5   0  402.46   24.50
  -8   5   0  378.86   22.90
  -8   5   0  374.66   22.30
  -8   5   0  430.46   18.70
  -8   5   0  337.97   21.40
  -8   5   0  402.76   24.90
  -8   5   0  392.66   14.60
   7  -5   0  369.16   17.50
   7  -5   0  347.17   20.90
   7  -5   0  370.16   22.80
   7  -5   0  369.66   19.30
   7  -5   0  327.67   22.20
   7  -5   0  396.66   19.00
   7  -5   0  388.16   21.10
   7  -5   0  350.86   21.50
   7  -5   0  371.86   16.90
   7  -5   0  380.06   14.50
  -7   5   0  346.67   22.90
  -7   5   0  377.36   17.40
  -7   5   0  360.06   21.00
  -7   5   0  364.56   14.60
  -7   5   0  358.36   21.80
  -7   5   0  360.16   20.50
  -7   5   0  389.36   19.60
  -7   5   0  388.66   23.00
  -7   5   0  374.46   20.80
  -7   5   0  465.95   29.70
   6  -5   0  106.59    9.00
   6  -5   0   92.69   10.60
   6  -5   0   98.99   10.90
   6  -5   0   98.39    7.00
   6  -5   0  110.59    9.60
   6  -5   0  114.39   12.00
   6  -5   0  103.39   11.60
   6  -5   0   88.79   11.40
   6  -5   0   98.69   10.10
   6  -5   0   90.99    8.50
   6  -5   0   95.69   10.30
  -6   5   0   99.69   12.50
  -6   5   0  100.69    6.60
  -6   5   0   87.29   10.60
  -6   5   0   91.99   10.40
  -6   5   0   87.69   11.10
  -6   5   0  105.29   11.90
  -6   5   0   87.79    9.10
  -6   5   0  109.59   10.80
  -6   5   0  105.79   10.10
  -6   5   0   93.39   11.30
   5  -5   0   21.50    5.80
   5  -5   0   24.00    5.70
   5  -5   0   23.40    6.30
   5  -5   0   20.50    3.20
   5  -5   0   25.90    6.40
   5  -5   0   18.20    4.60
   5  -5   0   17.20    4.50
   5  -5   0   18.30    4.10
   5  -5   0   14.10    4.80
   5  -5   0   22.00    4.50
   5  -5   0   23.20    5.70
  -5   5   0   17.40    4.50
  -5   5   0   15.80    5.10
  -5   5   0   14.00    4.00
  -5   5   0   22.60    5.10
  -5   5   0   23.90    6.50
  -5   5   0   19.60    3.30
  -5   5   0   14.40    4.70
  -5   5   0   20.80    5.60
  -5   5   0   22.00    6.30
  -5   5   0   11.80    4.90
   4  -5   0   -0.10    3.30
   4  -5   0    2.10    2.20
   4  -5   0    4.90    3.70
   4  -5   0    1.30    3.00
   4  -5   0    2.50    2.60
   4  -5   0    5.80    3.50
   4  -5   0    5.70    3.00
   4  -5   0   -1.00    2.90
   4  -5   0   -0.90    2.50
   4  -5   0    1.50    2.10
   4  -5   0    3.90    2.90
  -4   5   0    4.00    2.90
  -4   5   0   -0.50    2.60
  -4   5   0   -0.80    3.60
  -4   5   0    0.30    2.40
  -4   5   0    2.10    3.10
  -4   5   0    1.80    2.90
  -4   5   0    0.20    2.80
  -4   5   0    3.70    3.40
   3  -5   0    9.00    4.00
   3  -5   0    4.70    3.60
   3  -5   0    3.80    3.10
   3  -5   0    0.10    2.80
   3  -5   0    3.20    2.10
   3  -5   0    3.70    2.80
   3  -5   0    4.40    3.20
   3  -5   0   -0.90    2.80
   3  -5   0    3.70    3.10
  -3   5   0   -0.20    3.00
  -3   5   0    3.80    2.10
  -3   5   0    6.40    2.20
  -3   5   0    2.60    2.60
  -3   5   0    1.30    3.40
  -3   5   0    4.20    3.20
  -3   5   0    3.60    3.80
  -3   5   0    1.50    2.40
  -3   5   0    3.70    3.40
  -3   5   0    2.40    3.40
  -3   5   0   -0.10    3.50
  -3   5   0    4.30    4.60
   2  -5   0 1019.00   28.70
   2  -5   0 1050.49   28.00
   2  -5   0 1036.70   30.10
   2  -5   0  979.80   26.30
   2  -5   0 1008.40   26.00
   2  -5   0 1002.10   25.30
   2  -5   0  979.80   30.20
   2  -5   0 1066.89   31.10
  -2   5   0  986.40   29.80
  -2   5   0 1007.90   25.80
  -2   5   0 1000.50   23.50
  -2   5   0 1022.40   28.80
  -2   5   0 1008.00   26.20
  -2   5   0  997.40   28.00
  -2   5   0 1003.10   30.30
  -2   5   0 1066.99   28.20
  -2   5   0  977.20   25.90
  -2   5   0  995.90   23.50
  -2   5   0 1066.49   30.90
   1  -5   0  546.65   19.90
   1  -5   0  509.25   18.90
   1  -5   0  528.05   20.80
   1  -5   0  489.55   14.60
   1  -5   0  599.54   19.50
   1  -5   0  517.85   16.40
   1  -5   0  514.45   16.30
  -1   5   0  554.14   17.00
  -1   5   0  553.04   20.10
  -1   5   0  506.95   19.20
  -1   5   0  506.65   14.90
  -1   5   0  504.85   16.00
  -1   5   0  485.25   14.60
  -1   5   0  497.65   17.00
  -1   5   0  493.75   17.60
  -1   5   0  544.75   18.50
  -1   5   0  501.15   19.00
  -1   5   0  487.95   15.00
   0  -5   0   85.79    7.60
   0  -5   0   90.69    6.30
   0  -5   0   94.09    5.20
   0  -5   0   87.49    7.80
   0  -5   0   78.59    7.00
   0  -5   0   85.09    7.50
   0  -5   0   91.69    6.30
   0  -5   0   82.59    5.90
   0  -5   0   77.09    6.70
   0  -5   0   93.69    6.80
   0  -5   0   91.99    7.80
   0   5   0   88.89    6.30
   0   5   0   81.39    5.90
   0   5   0   89.69    8.50
   0   5   0   82.99    7.00
   0   5   0   94.59    5.40
   0   5   0   89.19    6.00
   0   5   0   85.79    7.70
   0   5   0   81.29    6.20
   0   5   0   84.89    7.40
  -1  -5   0  581.64   17.00
  -1  -5   0  581.84   18.40
  -1  -5   0  564.94   14.00
  -1  -5   0  529.95   18.70
  -1  -5   0  557.94   18.00
  -1  -5   0  568.64   17.50
  -1  -5   0  552.34   16.10
  -1  -5   0  576.54   19.10
  -1  -5   0  544.55   16.60
  -1  -5   0  570.24   18.90
  -1  -5   0  543.25   13.60
   1   5   0  591.04   15.30
   1   5   0  565.54   17.20
   1   5   0  568.64   16.60
   1   5   0  541.85   18.30
   1   5   0  569.14   19.20
   1   5   0  562.94   18.00
   1   5   0  564.44   17.90
   1   5   0  563.94   19.10
   1   5   0  531.45   18.60
   1   5   0  543.45   15.80
  -2  -5   0  832.82   22.90
  -2  -5   0  781.42   23.00
  -2  -5   0  830.92   21.90
  -2  -5   0  792.42   17.40
  -2  -5   0  754.62   23.00
  -2  -5   0  821.52   24.40
  -2  -5   0  815.72   23.40
  -2  -5   0  800.02   20.40
  -2  -5   0  809.32   22.40
  -2  -5   0  793.02   18.30
  -2  -5   0  833.52   22.40
   2   5   0  815.72   22.30
   2   5   0  783.22   22.00
   2   5   0  801.92   18.50
   2   5   0  758.52   22.30
   2   5   0  803.32   21.40
   2   5   0  801.72   20.40
   2   5   0  811.02   23.50
   2   5   0  798.02   23.40
   2   5   0  819.12   22.20
   2   5   0  786.32   17.40
   2   5   0  807.62   23.70
  -3  -5   0  293.27   12.60
  -3  -5   0  272.17   15.00
  -3  -5   0  299.17    7.60
  -3  -5   0  307.37   13.40
  -3  -5   0  321.27   12.60
  -3  -5   0  298.17   12.80
  -3  -5   0  319.67   11.10
  -3  -5   0  308.47   13.80
  -3  -5   0  299.17   13.20
   3   5   0  293.77   13.40
   3   5   0  307.37   13.20
   3   5   0  317.67   12.50
   3   5   0  308.57   12.60
   3   5   0  306.57   12.70
   3   5   0  303.27    7.90
   3   5   0  312.27   13.40
   3   5   0  302.87   13.60
   3   5   0  302.47   20.90
   3   5   0  306.67   12.30
   3   5   0  309.17   11.50
   3   5   0  317.07   11.00
  -4  -5   0 1491.65   36.30
  -4  -5   0 1484.75   36.90
  -4  -5   0 1501.15   35.40
  -4  -5   0 1487.55   35.10
  -4  -5   0 1476.65   36.30
  -4  -5   0 1462.45   35.40
  -4  -5   0 1488.95   35.40
  -4  -5   0 1388.76   25.70
  -4  -5   0 1490.45   33.10
  -4  -5   0 1448.85   25.90
  -4  -5   0 1485.25   33.40
  -4  -5   0 1448.85   36.60
   4   5   0 1458.65   35.30
   4   5   0 1479.85   36.80
   4   5   0 1523.95   33.20
   4   5   0 1472.05   34.90
   4   5   0 1503.75   37.30
   4   5   0 1469.65   36.80
   4   5   0 1526.25   34.90
   4   5   0 1453.95   39.70
   4   5   0 1494.65   33.10
   4   5   0 1562.34   42.30
  -5  -5   0  436.56   17.00
  -5  -5   0  436.06   18.00
  -5  -5   0  426.06   10.60
  -5  -5   0  472.15   18.70
  -5  -5   0  467.85   17.70
  -5  -5   0  451.75   15.40
  -5  -5   0  452.05   17.10
  -5  -5   0  482.85   17.20
  -5  -5   0  459.95   19.00
  -5  -5   0  440.56   18.30
  -5  -5   0  439.46   17.80
   5   5   0  452.05   17.10
   5   5   0  448.96   17.70
   5   5   0  441.96   18.50
   5   5   0  474.25   17.30
   5   5   0  434.56   18.40
   5   5   0  431.16   17.40
   5   5   0  444.26   16.90
   5   5   0  468.45   17.40
   5   5   0  463.55   15.00
   5   5   0  505.85   22.90
  -6  -5   0  874.61   26.80
  -6  -5   0  828.02   27.60
  -6  -5   0  845.32   26.40
  -6  -5   0  873.31   26.30
  -6  -5   0  857.91   19.30
  -6  -5   0  857.51   29.00
  -6  -5   0  851.11   27.50
  -6  -5   0  902.51   26.90
  -6  -5   0  866.91   22.50
  -6  -5   0  877.51   27.50
  -6  -5   0  825.42   27.80
   6   5   0  862.51   28.70
   6   5   0  790.62   25.40
   6   5   0  839.92   26.50
   6   5   0  943.21   26.90
   6   5   0  855.01   27.00
   6   5   0  874.91   22.10
   6   5   0  875.81   26.50
   6   5   0  836.12   28.00
   6   5   0  904.51   26.70
   6   5   0  830.02   19.30
  -7  -5   0   24.40    6.10
  -7  -5   0   13.80    4.50
  -7  -5   0   15.60    4.30
  -7  -5   0   14.90    4.40
  -7  -5   0    9.50    4.40
  -7  -5   0   14.60    5.00
  -7  -5   0   14.10    3.30
  -7  -5   0   14.30    5.10
  -7  -5   0   12.00    4.00
   7   5   0   19.70    5.40
   7   5   0   13.30    4.00
   7   5   0   16.50    3.10
   7   5   0   18.90    3.60
   7   5   0   11.90    4.00
   7   5   0   21.20    5.40
   7   5   0   10.80    3.70
   7   5   0   11.60    4.10
   7   5   0   21.40    5.40
   7   5   0   12.60    4.10
   7   5   0    7.80    4.10
  -8  -5   0   70.59    9.90
  -8  -5   0   93.59    9.00
  -8  -5   0   82.79    6.80
  -8  -5   0  104.09   11.20
  -8  -5   0   85.79    6.20
  -8  -5   0   76.69    9.30
  -8  -5   0   87.29    9.90
  -8  -5   0   87.99   10.30
  -8  -5   0   81.49    9.10
  -8  -5   0   73.39    8.80
  -8  -5   0   92.59   10.20
   8   5   0   80.29    8.90
   8   5   0   85.99   10.20
   8   5   0   99.29    9.60
   8   5   0   87.09    9.60
   8   5   0   85.49    8.70
   8   5   0   91.89    9.10
   8   5   0   66.99    5.90
   8   5   0   96.49   10.40
   8   5   0   73.09    9.30
   8   5   0   93.49   10.00
   8   5   0   89.49    6.20
   8   5   0   87.79    9.50
  -9  -5   0  104.89    8.40
  -9  -5   0  107.69   12.10
  -9  -5   0  120.39   12.40
  -9  -5   0  107.99   12.40
  -9  -5   0  112.49   12.00
  -9  -5   0  116.49   11.80
  -9  -5   0   92.19    6.30
  -9  -5   0  106.89   11.70
  -9  -5   0  103.59   10.20
  -9  -5   0  111.39   11.20
   9   5   0  109.29   11.60
   9   5   0  105.79   10.10
   9   5   0   86.89   10.20
   9   5   0   91.69   10.90
   9   5   0   93.09    9.80
   9   5   0  106.99   11.90
   9   5   0  103.19    6.40
   9   5   0  120.99   11.60
   9   5   0  107.69   10.90
   9   5   0  119.99   12.20
 -10  -5   0    1.50    3.40
 -10  -5   0    5.10    3.60
 -10  -5   0   -0.30    1.80
 -10  -5   0    1.30    3.50
 -10  -5   0    0.70    4.30
 -10  -5   0   -0.70    3.50
 -10  -5   0    1.60    3.50
 -10  -5   0   -4.50    3.40
 -10  -5   0   -2.00    3.70
 -10  -5   0   -3.10    4.00
  10   5   0   -0.80    3.30
  10   5   0   -2.90    3.40
  10   5   0    0.80    1.70
  10   5   0    2.80    3.50
  10   5   0   -0.20    3.20
  10   5   0    3.80    3.30
  10   5   0    1.50    4.20
  10   5   0    3.40    3.70
  10   5   0   -0.60    3.00
  10   5   0    0.40    3.70
 -11  -5   0    2.00    4.30
 -11  -5   0   -0.70    5.20
 -11  -5   0   -1.60    5.00
 -11  -5   0    2.40    4.50
 -11  -5   0    1.40    4.00
 -11  -5   0   -1.00    3.80
 -11  -5   0    7.00    4.00
 -11  -5   0    8.00    5.70
  11   5   0    0.10    4.30
  11   5   0   -0.40    3.50
  11   5   0    0.50    4.20
  11   5   0    6.70    4.60
  11   5   0   -1.70    3.70
  11   5   0    4.60    4.20
  11   5   0   -1.20    3.60
 -12  -5   0   -4.80    3.90
 -12  -5   0   -4.50    3.70
 -12  -5   0    1.60    5.00
 -12  -5   0   -5.10    4.00
 -12  -5   0   -8.60    4.30
 -12  -5   0   -1.80    4.70
  12   5   0   -3.30    3.70
  12   5   0   -1.20    3.60
  12   5   0    0.20    4.00
  12   5   0    1.10    3.60
  12   5   0   -0.40    4.20
  12   5   0   -5.60    3.80
 -13  -5   0   20.30    8.30
 -13  -5   0   18.50    7.60
 -13  -5   0   29.00    8.80
 -13  -5   0   29.00    7.70
 -13  -5   0   24.60    7.80
 -13  -5   0   27.40    9.40
  13   5   0   28.90    7.90
  13   5   0   35.10    7.80
  13   5   0   28.10    8.20
  13   5   0   25.40    8.20
  13   5   0   19.60    6.60
 -14  -5   0   32.50    9.70
 -14  -5   0   42.70    9.90
 -14  -5   0   31.10    9.00
 -14  -5   0   26.00    7.70
 -14  -5   0   27.90    9.10
 -14  -5   0   35.00    8.60
  14   5   0   21.90    7.20
  14   5   0   23.50    8.40
  14   5   0   27.70    6.80
  14   5   0   36.30    9.60
  14   5   0   18.40    7.70
  14   5   0   26.80    8.70
 -15  -5   0   32.70    9.70
 -15  -5   0   50.99    9.80
 -15  -5   0   35.00   10.00
 -15  -5   0   32.80   11.10
 -15  -5   0   31.40    9.90
  15   5   0   50.29   11.60
  15   5   0   39.40    9.10
  15   5   0   33.10    9.60
  15   5   0   34.50    9.10
  15   5   0   21.10    8.50
  15   5   0   35.30    9.80
 -16  -5   0   26.00    9.80
 -16  -5   0   58.39   15.30
 -16  -5   0   32.90   10.20
 -16  -5   0   39.80   11.60
 -16  -5   0   42.50   10.00
 -16  -5   0   42.40   10.70
  16   5   0   28.30    8.40
  16   5   0   12.40    7.60
  16   5   0   28.90   10.40
  16   5   0   20.90   10.30
  16   5   0   24.10    8.20
  16   5   0   27.20    9.70
 -17  -5   0   14.40   15.20
 -17  -5   0   11.60   10.70
 -17  -5   0   16.30    8.60
 -17  -5   0   16.10    8.00
  17   5   0   -4.80    6.70
  17   5   0   11.50    6.00
  17   5   0   15.30    7.10
  17   5   0   18.80    9.60
  14  -6   0   87.79   13.90
  14  -6   0  120.69   12.70
  14  -6   0   69.09   13.70
  14  -6   0   51.89   18.90
  14  -6   0   59.69   17.70
  14  -6   0  107.49   18.80
 -14   6   0  116.89   20.40
 -14   6   0   73.69   16.30
 -14   6   0   92.49   18.80
  13  -6   0   30.70   10.30
  13  -6   0   25.40    9.10
  13  -6   0   39.40   11.90
  13  -6   0   40.90   10.80
  13  -6   0   35.10   13.90
 -13   6   0   43.70   10.50
 -13   6   0   36.20   12.20
 -13   6   0   46.20   13.00
 -13   6   0   32.40    6.90
  12  -6   0   19.50    5.00
  12  -6   0   15.30    6.60
  12  -6   0   27.00    8.90
  12  -6   0   26.00    7.80
  12  -6   0   13.40    8.40
  12  -6   0    8.50    6.20
  12  -6   0   22.00    9.50
 -12   6   0   29.10    8.70
 -12   6   0   15.10    5.60
 -12   6   0   24.90    9.00
 -12   6   0   25.10   10.40
 -12   6   0   33.70    9.30
 -12   6   0   26.80    9.40
 -12   6   0    2.20    6.80
  11  -6   0  150.48   15.80
  11  -6   0  116.69   12.00
  11  -6   0  138.19   17.30
  11  -6   0  184.78   20.40
  11  -6   0  146.39   18.70
  11  -6   0  173.08   17.40
  11  -6   0  148.99   10.10
  11  -6   0  146.39   19.80
 -11   6   0  116.99   12.30
 -11   6   0  144.29   11.90
 -11   6   0  170.88   18.60
 -11   6   0   93.59   17.10
 -11   6   0  150.88   20.30
 -11   6   0  175.88   20.60
 -11   6   0  170.18   18.50
 -11   6   0  137.99    9.70
  10  -6   0  200.38   18.30
  10  -6   0  205.68   21.20
  10  -6   0  205.48   21.00
  10  -6   0  189.28   11.40
  10  -6   0  185.68   19.30
  10  -6   0  171.58   13.20
  10  -6   0  193.88   16.30
  10  -6   0  190.48   23.10
  10  -6   0  193.18   19.90
 -10   6   0  208.68   15.00
 -10   6   0  180.48   18.10
 -10   6   0  206.88   20.60
 -10   6   0  160.38   19.10
 -10   6   0  195.78   20.80
 -10   6   0  197.88   19.30
 -10   6   0  180.68   10.70
   9  -6   0  147.19   15.00
   9  -6   0  124.29    9.10
   9  -6   0  115.79   11.30
   9  -6   0  117.59   15.40
   9  -6   0  139.29   14.10
   9  -6   0  131.19   15.80
   9  -6   0  135.69   13.20
   9  -6   0  131.29   16.80
   9  -6   0  142.09   11.40
  -9   6   0  124.99   16.40
  -9   6   0  125.49   17.10
  -9   6   0  126.39   16.40
  -9   6   0  100.39   15.10
  -9   6   0  117.39    8.80
  -9   6   0  147.59   19.30
  -9   6   0  116.29   14.20
  -9   6   0  124.09   15.50
   8  -6   0    6.60    5.90
   8  -6   0    3.30    4.80
   8  -6   0    2.50    3.50
   8  -6   0   11.00    5.90
   8  -6   0    7.10    4.50
   8  -6   0   -5.70    4.20
   8  -6   0    5.30    3.60
   8  -6   0    4.90    6.20
   8  -6   0    5.90    5.40
   8  -6   0    4.60    2.80
  -8   6   0    4.80    6.20
  -8   6   0    0.40    4.70
  -8   6   0    5.40    5.10
  -8   6   0    3.30    5.00
  -8   6   0    7.10    3.10
  -8   6   0    6.90    4.50
  -8   6   0    0.10    4.60
  -8   6   0    7.20    4.90
   7  -6   0   39.90    7.30
   7  -6   0   36.20    6.70
   7  -6   0   48.70   10.80
   7  -6   0   39.30    6.60
   7  -6   0   44.10    9.30
   7  -6   0   42.40    9.70
   7  -6   0   48.90    5.60
   7  -6   0   35.40    8.20
   7  -6   0   33.90    7.80
   7  -6   0   38.50    7.70
   7  -6   0   43.00    8.30
  -7   6   0   38.50    8.00
  -7   6   0   41.30    9.10
  -7   6   0   41.50    8.50
  -7   6   0   45.20    9.20
  -7   6   0   42.10    5.50
  -7   6   0   36.90    7.30
  -7   6   0   38.00    7.20
  -7   6   0   36.20    8.80
  -7   6   0   44.60   10.50
  -7   6   0   30.10    7.30
   6  -6   0   24.40    5.60
   6  -6   0   20.30    6.50
   6  -6   0   22.80    4.00
   6  -6   0   19.00    5.10
   6  -6   0   17.10    4.40
   6  -6   0   28.90    7.60
   6  -6   0   15.70    4.60
   6  -6   0   18.30    6.30
  -6   6   0   14.00    5.20
  -6   6   0   20.60    7.50
  -6   6   0   28.90    7.10
   5  -6   0  295.37   11.90
   5  -6   0  282.17   14.90
   5  -6   0  296.37   18.80
   5  -6   0  279.17   14.20
   5  -6   0  312.47   16.50
   5  -6   0  285.57   14.80
   5  -6   0  293.47   17.40
   5  -6   0  328.27   19.30
   5  -6   0  289.37   17.70
   5  -6   0  305.37   16.00
  -5   6   0  284.97   17.00
  -5   6   0  288.57   18.50
  -5   6   0  280.77   11.50
  -5   6   0  277.37   18.50
  -5   6   0  305.87   15.80
  -5   6   0  296.17   12.20
  -5   6   0  309.97   19.50
  -5   6   0  294.77   18.40
  -5   6   0  294.27   16.20
  -5   6   0  283.07   15.30
  -5   6   0  289.97   17.50
   4  -6   0  169.48   12.70
   4  -6   0  153.38   12.90
   4  -6   0  161.98   11.60
   4  -6   0  163.48   10.90
   4  -6   0  176.98   11.20
   4  -6   0  159.68   10.00
   4  -6   0  166.18   13.20
   4  -6   0  154.48   10.60
   4  -6   0  162.88   13.60
  -4   6   0  168.68   12.80
  -4   6   0  157.88   12.30
  -4   6   0  166.88   11.10
  -4   6   0  164.28    8.60
  -4   6   0  165.78   13.60
  -4   6   0  158.68   11.40
  -4   6   0  163.88   10.70
  -4   6   0  157.78   13.00
  -4   6   0  203.18   17.80
  -4   6   0  163.98   13.70
  -4   6   0  155.98   11.30
  -4   6   0  157.18    8.50
   3  -6   0  917.41   31.70
   3  -6   0  918.51   27.30
   3  -6   0  926.11   29.70
   3  -6   0  927.81   31.40
   3  -6   0  891.81   26.00
   3  -6   0  898.31   27.80
   3  -6   0  905.81   31.20
   3  -6   0  950.20   31.50
   3  -6   0  909.11   26.30
  -3   6   0  913.91   26.80
  -3   6   0  913.91   29.30
  -3   6   0  946.21   23.50
  -3   6   0  894.71   23.00
  -3   6   0  917.51   26.90
  -3   6   0  954.50   32.10
  -3   6   0  916.81   36.90
  -3   6   0  927.61   26.90
  -3   6   0  924.91   29.50
  -3   6   0  931.51   28.20
   2  -6   0  827.62   28.60
   2  -6   0  870.21   26.50
   2  -6   0  831.02   24.50
   2  -6   0  852.11   24.30
   2  -6   0  817.82   28.20
   2  -6   0  856.91   27.20
   2  -6   0  830.72   28.70
   2  -6   0  828.22   23.00
  -2   6   0  789.82   26.40
  -2   6   0  859.31   28.60
  -2   6   0  836.32   23.70
  -2   6   0  826.62   28.30
  -2   6   0  791.12   23.60
  -2   6   0  820.22   28.50
  -2   6   0  805.22   21.50
  -2   6   0  791.52   25.70
  -2   6   0  871.01   26.50
  -2   6   0  839.32   21.80
   1  -6   0 1519.15   38.30
   1  -6   0 1374.76   33.10
   1  -6   0 1395.36   33.30
   1  -6   0 1486.05   37.00
   1  -6   0 1334.47   35.10
   1  -6   0 1398.56   30.50
  -1   6   0 1325.77   30.60
  -1   6   0 1372.76   37.70
  -1   6   0 1377.06   35.40
  -1   6   0 1337.17   35.40
  -1   6   0 1266.77   36.80
  -1   6   0 1295.47   33.60
  -1   6   0 1368.86   33.30
  -1   6   0 1367.96   31.00
  -1   6   0 1487.85   31.60
  -1   6   0 1292.47   32.10
  -1   6   0 1291.97   36.80
   0  -6   0  960.70   22.50
   0  -6   0  933.81   28.70
   0  -6   0  941.11   25.50
   0  -6   0  901.51   28.00
   0  -6   0  943.91   24.80
   0  -6   0  973.80   28.60
   0  -6   0  957.30   29.20
   0  -6   0  947.71   21.80
   0  -6   0  954.30   24.60
   0  -6   0  994.00   28.10
   0  -6   0  944.51   27.20
   0   6   0  922.91   24.20
   0   6   0  948.61   27.10
   0   6   0  937.91   24.10
   0   6   0  918.81   28.60
   0   6   0  964.70   25.00
   0   6   0  963.00   27.50
   0   6   0  928.61   28.00
   0   6   0  969.00   29.00
   0   6   0  923.31   28.50
   0   6   0  948.61   25.50
   0   6   0  966.20   22.30
  -1  -6   0  364.66   11.00
  -1  -6   0  364.86   16.00
  -1  -6   0  383.96   11.50
  -1  -6   0  365.26   13.40
  -1  -6   0  340.67   12.20
  -1  -6   0  349.47   15.90
  -1  -6   0  385.06   14.90
  -1  -6   0  365.56   16.40
  -1  -6   0  381.06   14.20
  -1  -6   0  360.76   15.20
  -1  -6   0  369.66   15.70
  -1  -6   0  362.06   16.30
   1   6   0  379.76   13.80
   1   6   0  373.36   15.60
   1   6   0  362.66   14.40
   1   6   0  368.06   16.40
   1   6   0  353.86   15.60
   1   6   0  369.96   15.30
   1   6   0  371.06   16.30
   1   6   0  357.96   13.30
   1   6   0  354.06   12.50
   1   6   0  377.66   16.60
  -2  -6   0  751.62   22.60
  -2  -6   0  750.12   24.30
  -2  -6   0  751.32   23.10
  -2  -6   0  758.92   18.20
  -2  -6   0  747.03   20.70
  -2  -6   0  722.13   23.40
  -2  -6   0  771.72   22.50
  -2  -6   0  748.03   23.00
  -2  -6   0  772.92   24.20
  -2  -6   0  717.73   23.80
   2   6   0  751.42   20.70
   2   6   0  751.52   18.20
   2   6   0  741.63   24.00
   2   6   0  755.82   24.30
   2   6   0  754.82   23.10
   2   6   0  760.72   21.70
   2   6   0  731.53   22.70
   2   6   0  763.82   18.20
   2   6   0  749.92   23.50
   2   6   0  762.52   24.40
  -3  -6   0   91.89    8.60
  -3  -6   0   96.19    8.40
  -3  -6   0   87.89    6.70
  -3  -6   0   91.39    7.60
  -3  -6   0   99.89    8.80
  -3  -6   0   98.79    6.50
  -3  -6   0   98.99    8.50
  -3  -6   0   85.29    7.90
  -3  -6   0   93.39    8.20
  -3  -6   0   94.49    8.10
  -3  -6   0   81.79    4.50
   3   6   0   95.79    7.40
   3   6   0  111.29    9.10
   3   6   0  102.99    8.70
   3   6   0  102.29    7.30
   3   6   0  106.09    8.50
   3   6   0   85.59    7.30
   3   6   0   82.89   12.70
   3   6   0   85.19    7.80
   3   6   0   93.69    8.50
   3   6   0   95.99    6.20
   3   6   0   90.99    8.10
   3   6   0   97.59    4.90
  -4  -6   0  812.22   21.90
  -4  -6   0  812.12   25.00
  -4  -6   0  802.32   15.80
  -4  -6   0  784.32   25.50
  -4  -6   0  758.32   26.20
  -4  -6   0  828.72   24.70
  -4  -6   0  812.22   24.80
  -4  -6   0  829.32   30.70
  -4  -6   0  781.12   25.80
  -4  -6   0  814.42   25.60
   4   6   0  795.62   22.80
   4   6   0  834.12   26.50
   4   6   0  802.42   24.80
   4   6   0  827.12   24.40
   4   6   0  836.82   26.50
   4   6   0  819.22   21.80
   4   6   0  801.32   16.30
   4   6   0  803.42   23.30
   4   6   0  796.22   24.30
   4   6   0  750.12   24.40
   4   6   0  849.91   26.50
   4   6   0  837.02   24.00
  -5  -6   0    4.80    3.50
  -5  -6   0    4.10    3.10
  -5  -6   0    8.50    3.60
  -5  -6   0    2.00    2.80
  -5  -6   0    7.90    3.90
  -5  -6   0    6.40    3.90
  -5  -6   0    3.10    3.50
   5   6   0    4.30    3.00
   5   6   0    8.00    3.50
   5   6   0    8.50    3.40
   5   6   0    3.90    3.40
   5   6   0    6.20    3.10
   5   6   0    8.20    3.80
   5   6   0    4.90    3.20
   5   6   0    3.60    3.60
   5   6   0    4.40    3.20
   5   6   0    4.60    2.60
   5   6   0    9.20    3.80
  -6  -6   0  359.76   14.60
  -6  -6   0  353.36   17.40
  -6  -6   0  351.06   16.40
  -6  -6   0  370.86   18.10
  -6  -6   0  359.06   16.50
  -6  -6   0  357.56    9.50
  -6  -6   0  369.46   17.00
  -6  -6   0  357.96   16.30
  -6  -6   0  356.76   17.20
  -6  -6   0  354.86   17.70
  -6  -6   0  338.57    9.30
   6   6   0  381.86   17.00
   6   6   0  360.26   17.10
   6   6   0  367.86   14.30
   6   6   0  369.86   16.20
   6   6   0  364.36   16.30
   6   6   0  352.06   17.90
   6   6   0  344.67   17.20
   6   6   0  343.67   18.20
   6   6   0  335.47   16.00
   6   6   0  333.27   16.60
  -7  -6   0    2.50    3.20
  -7  -6   0    6.70    3.30
  -7  -6   0    5.00    3.80
  -7  -6   0    6.50    6.20
  -7  -6   0    8.10    2.00
  -7  -6   0    8.80    3.10
  -7  -6   0    8.50    3.70
  -7  -6   0    6.60    2.40
  -7  -6   0    7.10    3.70
  -7  -6   0    5.10    3.70
  -7  -6   0   11.70    4.60
  -7  -6   0    1.80    3.20
   7   6   0    6.50    3.40
   7   6   0   10.50    7.40
   7   6   0    6.10    3.60
   7   6   0    5.80    3.80
   7   6   0    6.50    3.00
   7   6   0    5.90    3.60
   7   6   0    5.00    3.60
   7   6   0    6.60    3.80
   7   6   0    7.30    3.70
   7   6   0    5.30    3.70
  -8  -6   0   -4.00    2.50
  -8  -6   0    0.50    3.60
  -8  -6   0   -0.20    2.30
  -8  -6   0   -4.40    2.30
  -8  -6   0   -0.60    2.60
  -8  -6   0    2.00    2.40
  -8  -6   0   -0.20    2.40
  -8  -6   0    0.90    2.50
  -8  -6   0   -2.30    1.90
   8   6   0    0.10    2.40
   8   6   0   -0.50    3.00
   8   6   0   -1.70    1.90
   8   6   0    1.80    3.50
   8   6   0    0.20    3.00
   8   6   0   -0.60    2.90
   8   6   0   -0.40    2.10
   8   6   0    3.00    3.20
   8   6   0   -1.30    2.90
   8   6   0    0.40    2.90
  -9  -6   0    0.60    3.90
  -9  -6   0    7.70    3.30
  -9  -6   0    4.40    4.60
  -9  -6   0    3.80    3.10
  -9  -6   0    3.80    2.50
  -9  -6   0    6.80    4.20
  -9  -6   0    5.70    4.50
  -9  -6   0    1.90    3.10
  -9  -6   0    1.20    3.90
  -9  -6   0    2.00    2.70
   9   6   0    2.60    3.70
   9   6   0    3.00    3.40
   9   6   0    6.50    3.80
   9   6   0    4.10    3.30
   9   6   0    5.10    4.20
   9   6   0    3.40    2.60
   9   6   0    4.30    3.30
   9   6   0    7.60    3.70
   9   6   0    4.00    3.80
   9   6   0    6.80    2.60
   9   6   0   -1.20    4.00
   9   6   0   -1.40    3.40
 -10  -6   0   10.60    5.40
 -10  -6   0    9.10    3.80
 -10  -6   0    5.40    4.40
 -10  -6   0    7.60    4.90
 -10  -6   0   12.40    3.20
 -10  -6   0    9.50    5.80
 -10  -6   0    9.90    5.90
 -10  -6   0   15.80    6.10
 -10  -6   0   17.20    5.50
 -10  -6   0   19.00    5.60
  10   6   0    8.00    3.00
  10   6   0    7.20    5.40
  10   6   0    9.40    5.70
  10   6   0    8.90    4.90
  10   6   0    1.20    3.50
  10   6   0   10.90    6.10
  10   6   0    5.90    3.80
  10   6   0   10.70    5.30
  10   6   0    7.80    4.60
  10   6   0    6.10    3.90
  10   6   0    6.90    4.10
 -11  -6   0   12.50    5.60
 -11  -6   0   27.20    7.30
 -11  -6   0   30.10    6.00
 -11  -6   0   30.20    7.90
 -11  -6   0   21.70    7.70
 -11  -6   0   18.50    7.00
 -11  -6   0   24.60    7.20
 -11  -6   0   31.40    8.60
 -11  -6   0   24.80    3.50
  11   6   0   20.80    6.40
  11   6   0   27.90    7.10
  11   6   0   32.10    4.30
  11   6   0   25.60    6.80
  11   6   0   27.20    7.30
  11   6   0   31.70    7.70
  11   6   0   32.50    7.40
  11   6   0   30.10    8.70
 -12  -6   0  154.28   15.90
 -12  -6   0  126.49   15.60
 -12  -6   0  177.58   12.60
 -12  -6   0  192.28   17.50
 -12  -6   0  159.28   17.00
 -12  -6   0  149.99   16.70
  12   6   0  150.18   14.70
  12   6   0  147.29   15.60
  12   6   0  155.98   16.00
  12   6   0  190.78   15.50
  12   6   0  192.88   16.80
  12   6   0  167.28   17.00
 -13  -6   0  163.48   16.60
 -13  -6   0  108.59   18.50
 -13  -6   0  152.28   17.40
 -13  -6   0  166.78   19.00
 -13  -6   0  162.88   12.90
 -13  -6   0  140.09   17.20
  13   6   0  183.98   18.90
  13   6   0  154.68   17.20
  13   6   0  141.99   15.40
  13   6   0  158.88   15.20
  13   6   0  137.79   15.60
 -14  -6   0  218.18   19.50
 -14  -6   0  188.88   19.50
 -14  -6   0  201.28   19.70
 -14  -6   0  214.98   21.80
 -14  -6   0  206.58   15.40
 -14  -6   0  198.48   19.70
  14   6   0  232.58   21.20
  14   6   0  207.38   19.10
  14   6   0  220.98   17.80
  14   6   0  222.98   22.30
  14   6   0  192.38   19.40
  14   6   0  215.38   19.50
 -15  -6   0  203.08   21.20
 -15  -6   0  191.18   20.40
 -15  -6   0  194.08   21.40
 -15  -6   0  170.58   14.30
 -15  -6   0  210.68   19.30
 -15  -6   0  154.18   18.40
  15   6   0  189.08   19.50
  15   6   0  166.08   19.80
  15   6   0  117.49   19.70
  15   6   0  190.48   19.90
  15   6   0  172.48   17.20
  15   6   0  166.68   17.80
 -16  -6   0   75.59   14.20
 -16  -6   0  139.39   19.40
 -16  -6   0   75.39   15.20
 -16  -6   0   82.49   15.60
 -16  -6   0   91.79   16.70
 -16  -6   0  116.29   13.90
  16   6   0   94.99   13.30
  16   6   0   79.09   14.40
  16   6   0   79.19   14.10
  16   6   0   67.99   13.20
  16   6   0   67.59   13.90
  16   6   0   76.89   13.30
 -17  -6   0   17.80   18.00
 -17  -6   0   24.40   12.00
 -17  -6   0   28.20    8.80
 -17  -6   0    9.40    8.60
  17   6   0   20.30    7.10
  17   6   0   12.10   10.40
  17   6   0   16.60   10.00
  17   6   0    3.20    8.60
  13  -7   0   38.60    9.80
  13  -7   0   39.70   11.90
  13  -7   0   54.39   12.60
  13  -7   0   35.90   12.10
 -13   7   0   61.59   14.50
 -13   7   0   25.00   10.10
 -13   7   0   41.90    7.60
 -13   7   0   47.40   13.00
 -13   7   0   68.09   16.40
 -13   7   0   35.70    5.70
  12  -7   0   -1.70    6.70
  12  -7   0   -4.70    6.80
  12  -7   0   -9.40    6.40
  12  -7   0   -1.30    6.00
  12  -7   0   -6.00    3.10
  12  -7   0    5.40   10.80
  12  -7   0   -8.10    5.30
 -12   7   0   -4.90    5.70
 -12   7   0   -0.40    7.50
 -12   7   0   -4.50    4.00
 -12   7   0   -2.30    6.60
 -12   7   0    1.30    4.30
 -12   7   0   -9.30    8.00
 -12   7   0  -11.00    9.10
  11  -7   0    4.70    4.80
  11  -7   0    4.00    5.40
  11  -7   0   11.00    8.00
  11  -7   0   -0.90    2.90
  11  -7   0    2.40    6.60
  11  -7   0   10.60    5.50
 -11   7   0    1.90    5.80
 -11   7   0    5.60    5.70
 -11   7   0    4.80    7.30
 -11   7   0    0.60    3.40
 -11   7   0   12.80    7.50
 -11   7   0   10.40    7.90
 -11   7   0   -6.60    5.60
 -11   7   0    3.40    6.50
 -11   7   0   -5.90    4.00
  10  -7   0    1.90    6.20
  10  -7   0    8.90    5.70
  10  -7   0   18.70    7.70
  10  -7   0   19.70    7.00
  10  -7   0    5.90    6.90
  10  -7   0   14.70    6.00
  10  -7   0   10.90    6.70
  10  -7   0   21.10    4.10
 -10   7   0    4.80    5.50
 -10   7   0   14.80    8.00
 -10   7   0    7.70    3.90
 -10   7   0   26.80    9.50
 -10   7   0   16.80    6.10
 -10   7   0    3.40    7.90
 -10   7   0   18.40    8.80
   9  -7   0   37.80   10.50
   9  -7   0   51.39    6.40
   9  -7   0   41.30    8.50
   9  -7   0   41.40    8.60
   9  -7   0   43.10   10.90
   9  -7   0   45.90    9.80
   9  -7   0   24.80    7.70
   9  -7   0   48.30    8.30
   9  -7   0   26.40    6.50
  -9   7   0   45.40   11.50
  -9   7   0   41.70   10.70
  -9   7   0   57.49   11.70
  -9   7   0   53.39   12.80
  -9   7   0   44.40    8.30
  -9   7   0   42.70    5.70
  -9   7   0   39.40   10.20
   8  -7   0   -6.10    3.40
   8  -7   0   10.00    3.40
   8  -7   0    7.50    5.00
   8  -7   0    1.50    4.80
   8  -7   0    2.50    2.80
   8  -7   0    4.50    4.70
   8  -7   0    8.30    5.90
   8  -7   0    4.50    4.80
   8  -7   0   -0.10    4.30
   8  -7   0    2.00    5.40
  -8   7   0    4.10    5.60
  -8   7   0   -2.60    4.50
  -8   7   0    4.80    2.90
  -8   7   0    0.30    2.70
  -8   7   0    8.20    7.10
  -8   7   0    6.30    5.90
  -8   7   0    7.30    5.30
  -8   7   0    2.10    4.90
  -8   7   0   -2.10    4.40
   7  -7   0  279.97   21.10
   7  -7   0  294.37   18.80
   7  -7   0  289.17   21.50
   7  -7   0  311.67   22.00
   7  -7   0  278.97   16.70
   7  -7   0  306.67   20.40
   7  -7   0  305.67   13.10
   7  -7   0  288.97   18.40
   7  -7   0  327.97   17.90
   7  -7   0  261.17   20.10
   7  -7   0  293.07   16.40
  -7   7   0  300.87   13.20
  -7   7   0  291.07   21.30
  -7   7   0  315.27   22.40
  -7   7   0  318.57   17.90
  -7   7   0  300.47   21.90
  -7   7   0  321.97   20.00
  -7   7   0  319.97   21.10
  -7   7   0  287.07   21.70
  -7   7   0  269.67   12.40
   6  -7   0   72.19   10.80
   6  -7   0   44.80    8.80
   6  -7   0   72.29    9.10
   6  -7   0   80.39   11.30
   6  -7   0   63.99    8.20
   6  -7   0   58.99    9.90
   6  -7   0   77.59    9.90
   6  -7   0   63.79    8.80
   6  -7   0   70.99    9.90
  -6   7   0   71.09   10.00
  -6   7   0   72.39   11.00
  -6   7   0   61.59    8.90
  -6   7   0   60.99    6.00
  -6   7   0   67.49   11.10
  -6   7   0   54.79    8.90
  -6   7   0   80.39   10.80
  -6   7   0   55.39   11.00
  -6   7   0   76.59   11.10
  -6   7   0   54.79    9.70
  -6   7   0   55.49    6.40
   5  -7   0  259.37   18.30
   5  -7   0  246.18   18.10
   5  -7   0  251.67   15.10
   5  -7   0  256.27   14.00
   5  -7   0  253.67   16.80
   5  -7   0  252.67   15.60
   5  -7   0  245.88   17.30
   5  -7   0  260.57   18.70
   5  -7   0  234.58   14.40
   5  -7   0  261.17   14.50
  -5   7   0  235.98   17.70
  -5   7   0  261.37   17.40
  -5   7   0  244.58   11.40
  -5   7   0  246.58   17.20
  -5   7   0  241.98   17.10
  -5   7   0  237.28   14.70
  -5   7   0  261.77   16.50
  -5   7   0  248.78   18.20
  -5   7   0  258.07   14.10
   4  -7   0  257.57   17.20
   4  -7   0  321.77   16.40
   4  -7   0  226.08   16.60
   4  -7   0  260.27   17.60
   4  -7   0  252.67   13.70
   4  -7   0  270.57   15.00
   4  -7   0  235.48   13.00
   4  -7   0  286.17   17.10
   4  -7   0  265.17   14.30
  -4   7   0  243.48   17.30
  -4   7   0  246.28   11.10
  -4   7   0  250.87   17.30
  -4   7   0  262.47   15.30
  -4   7   0  251.37   14.80
  -4   7   0  269.67   18.60
  -4   7   0  284.47   15.30
  -4   7   0  242.38   16.90
  -4   7   0  253.97   16.30
  -4   7   0  216.88   13.30
  -4   7   0  247.68   14.10
  -4   7   0  242.68   15.80
   3  -7   0  138.49   12.50
   3  -7   0  140.59    9.70
   3  -7   0  140.59   10.40
   3  -7   0  155.08   13.10
   3  -7   0  145.69   12.40
   3  -7   0  165.08   12.60
   3  -7   0  142.49   10.20
   3  -7   0  144.99   12.40
   3  -7   0  151.78   11.50
  -3   7   0  140.79   12.50
  -3   7   0  157.78   13.60
  -3   7   0  146.09   12.00
  -3   7   0  143.29   10.20
  -3   7   0  142.89   11.70
  -3   7   0  159.58   12.10
  -3   7   0  140.69   12.60
  -3   7   0  148.49   10.50
  -3   7   0  133.49   12.40
  -3   7   0  133.49    9.90
  -3   7   0  139.89    8.50
  -3   7   0  142.09    8.70
   2  -7   0  628.34   25.80
   2  -7   0  663.83   31.00
   2  -7   0  635.44   23.30
   2  -7   0  617.34   20.90
   2  -7   0  607.34   24.90
   2  -7   0  618.44   21.50
   2  -7   0  647.44   24.60
  -2   7   0  619.64   19.20
  -2   7   0  590.84   22.80
  -2   7   0  579.44   24.60
  -2   7   0  604.44   21.10
  -2   7   0  610.14   24.90
  -2   7   0  610.34   18.70
  -2   7   0  619.24   20.10
  -2   7   0  648.94   25.90
  -2   7   0  593.94   23.30
  -2   7   0  599.84   20.80
  -2   7   0  631.04   23.00
   1  -7   0 1109.49   29.80
   1  -7   0 1096.09   29.40
   1  -7   0 1106.59   34.20
   1  -7   0 1065.39   31.80
   1  -7   0 1074.49   33.40
   1  -7   0 1104.69   33.00
   1  -7   0 1089.69   34.50
   1  -7   0 1088.69   26.50
  -1   7   0 1065.89   30.00
  -1   7   0 1075.49   31.90
  -1   7   0 1057.39   34.20
  -1   7   0 1038.10   28.50
  -1   7   0 1076.79   27.20
  -1   7   0 1070.99   33.60
  -1   7   0 1038.30   33.60
  -1   7   0 1079.69   26.90
  -1   7   0 1111.49   32.30
  -1   7   0 1092.19   29.90
   0  -7   0  874.91   29.60
   0  -7   0  887.61   28.50
   0  -7   0  949.11   26.80
   0  -7   0  906.81   21.80
   0  -7   0  904.51   25.40
   0  -7   0  893.41   27.90
   0  -7   0  832.52   32.70
   0  -7   0  892.61   29.70
   0  -7   0  903.21   25.40
   0  -7   0  920.21   22.90
   0   7   0  895.71   29.70
   0   7   0  847.82   25.40
   0   7   0  886.51   22.20
   0   7   0  927.91   28.40
   0   7   0  869.11   29.70
   0   7   0  873.21   25.10
   0   7   0  832.52   28.90
   0   7   0  903.91   29.80
   0   7   0  890.01   24.40
   0   7   0  875.41   24.70
   0   7   0  897.01   27.80
  -1  -7   0  300.37   14.80
  -1  -7   0  369.16   17.10
  -1  -7   0  299.67   15.10
  -1  -7   0  299.87   16.10
  -1  -7   0  279.37   12.70
  -1  -7   0  291.97   13.40
  -1  -7   0  298.87   15.90
  -1  -7   0  304.37   10.90
   1   7   0  302.57   16.30
   1   7   0  280.17   12.60
   1   7   0  281.07   14.50
   1   7   0  280.97   13.00
   1   7   0  286.17   12.20
   1   7   0  290.77   15.40
   1   7   0  304.17   16.10
   1   7   0  288.07   13.80
   1   7   0  279.67   15.10
  -2  -7   0  106.49   12.20
  -2  -7   0   98.89    9.40
  -2  -7   0   88.99    6.20
  -2  -7   0  107.89    8.70
  -2  -7   0   87.89    9.40
  -2  -7   0   72.29    9.20
  -2  -7   0   87.29    9.00
  -2  -7   0   80.59    7.30
  -2  -7   0   81.39    9.10
  -2  -7   0   75.09    5.80
   2   7   0   78.39    8.60
   2   7   0   80.19    6.20
   2   7   0   81.69    8.90
   2   7   0   83.19    9.60
   2   7   0   81.79    8.30
   2   7   0   80.59    9.20
   2   7   0   80.89    5.90
   2   7   0   73.59    6.90
   2   7   0   99.29    8.30
   2   7   0   77.29    8.70
   2   7   0   95.59    9.90
  -3  -7   0  316.47   16.20
  -3  -7   0  272.67   15.20
  -3  -7   0  321.17   15.50
  -3  -7   0  303.37   15.40
  -3  -7   0  323.27   14.80
  -3  -7   0  317.67   16.40
  -3  -7   0  302.37   15.60
  -3  -7   0  286.97    9.90
  -3  -7   0  314.67   13.60
  -3  -7   0  306.17   15.10
  -3  -7   0  339.67   11.90
   3   7   0  320.67   10.40
   3   7   0  313.57   11.70
   3   7   0  287.97   12.80
   3   7   0  316.27   15.20
   3   7   0  326.77   14.60
   3   7   0  319.17   16.30
   3   7   0  298.07   15.20
   3   7   0  296.17   16.00
   3   7   0  328.07   15.40
   3   7   0  331.77   15.80
  -4  -7   0   81.79    4.40
  -4  -7   0   97.09    9.20
  -4  -7   0   78.79    8.10
  -4  -7   0   84.39    9.10
  -4  -7   0   89.59    9.40
  -4  -7   0   88.59    9.60
  -4  -7   0   96.99    7.90
  -4  -7   0   87.69    9.80
   4   7   0   89.99    9.40
   4   7   0   83.29    7.40
   4   7   0   88.39    9.60
   4   7   0   85.99    7.20
   4   7   0   85.59    9.10
   4   7   0   85.89    8.60
   4   7   0   81.59    8.30
   4   7   0   95.29    8.20
   4   7   0  103.39   10.40
  -5  -7   0   10.30    4.90
  -5  -7   0    7.60    4.00
  -5  -7   0   15.20    4.50
  -5  -7   0    6.30    3.90
  -5  -7   0    1.50    3.60
  -5  -7   0    6.90    3.50
  -5  -7   0    4.70    3.60
  -5  -7   0    4.20    3.10
  -5  -7   0    5.70    3.30
   5   7   0    4.20    3.80
   5   7   0   10.10    3.20
   5   7   0    4.70    3.20
   5   7   0    7.80    2.70
   5   7   0    9.30    3.40
   5   7   0    6.00    4.10
   5   7   0    8.60    4.80
   5   7   0    9.30    4.20
   5   7   0    5.10    3.40
   5   7   0    6.30    3.90
   5   7   0    3.50    3.20
  -6  -7   0  201.48   13.40
  -6  -7   0  217.48   15.40
  -6  -7   0  197.08   13.90
  -6  -7   0  208.48   11.80
  -6  -7   0  187.78   13.50
  -6  -7   0  214.38   13.10
  -6  -7   0  206.28   13.20
  -6  -7   0  192.98   11.70
  -6  -7   0  208.38   13.00
  -6  -7   0  184.58   13.60
   6   7   0  196.48   12.20
   6   7   0  195.18   11.40
   6   7   0  209.78   14.40
   6   7   0  208.38   11.90
   6   7   0  217.78   13.80
   6   7   0  196.68   11.80
   6   7   0  227.88   13.00
   6   7   0  202.98   13.80
   6   7   0  203.88   13.80
   6   7   0  204.48   14.00
   6   7   0  174.08   12.20
  -7  -7   0   23.00    5.60
  -7  -7   0   28.60    5.90
  -7  -7   0   27.90    5.80
  -7  -7   0   25.50    5.10
  -7  -7   0   30.80    6.80
  -7  -7   0   25.20    2.90
  -7  -7   0   23.70    5.60
  -7  -7   0   39.50    7.70
  -7  -7   0   32.10    6.70
  -7  -7   0   21.30    5.40
  -7  -7   0   22.40    5.00
  -7  -7   0   27.00    2.70
   7   7   0   22.40    5.00
   7   7   0   37.20    9.40
   7   7   0   27.50    5.60
   7   7   0   31.70    6.70
   7   7   0   26.20    5.90
   7   7   0   33.20    6.30
   7   7   0   39.50    7.30
   7   7   0   30.00    5.00
   7   7   0   33.10    6.60
   7   7   0   31.50    6.90
  -8  -7   0  311.87   18.20
  -8  -7   0  322.47   17.70
  -8  -7   0  327.97   17.30
  -8  -7   0  298.07   18.60
  -8  -7   0  300.67   17.20
  -8  -7   0  305.27   13.80
  -8  -7   0  336.97   17.90
  -8  -7   0  282.37    9.70
  -8  -7   0  313.47   18.40
  -8  -7   0  305.37   10.10
  -8  -7   0  304.87   18.50
  -8  -7   0  308.07   17.70
   8   7   0  303.77   16.70
   8   7   0  293.67   18.70
   8   7   0  330.07   17.40
   8   7   0  320.27   18.80
   8   7   0  294.17   17.20
   8   7   0  313.37   19.00
   8   7   0  351.66   18.10
   8   7   0  316.87   18.50
   8   7   0  317.77   17.10
   8   7   0  316.37   13.80
  -9  -7   0   27.80    7.10
  -9  -7   0   37.30    7.70
  -9  -7   0   37.30    8.30
  -9  -7   0   30.30    6.80
  -9  -7   0   30.60    6.60
  -9  -7   0   37.00    8.50
  -9  -7   0   36.70    7.60
  -9  -7   0   46.70    6.40
  -9  -7   0   30.60    4.20
  -9  -7   0   35.80    4.70
  -9  -7   0   36.30    7.50
   9   7   0   35.00    7.30
   9   7   0   35.60    5.40
   9   7   0   39.10    9.00
   9   7   0   26.80    6.90
   9   7   0   42.30    8.40
   9   7   0   39.30    8.00
   9   7   0   37.90    8.70
   9   7   0   35.80    7.30
   9   7   0   32.50    6.60
   9   7   0   31.50    7.00
 -10  -7   0  222.68   17.10
 -10  -7   0  210.58   15.50
 -10  -7   0  210.38   15.90
 -10  -7   0  235.38   16.50
 -10  -7   0  200.28   16.70
 -10  -7   0  247.48   18.80
 -10  -7   0  209.08   16.50
 -10  -7   0  207.28   14.00
 -10  -7   0  230.18   17.50
 -10  -7   0  227.68   18.00
 -10  -7   0  213.48   10.90
  10   7   0  225.48   17.50
  10   7   0  195.98   14.70
  10   7   0  244.08   16.30
  10   7   0  228.48   16.70
  10   7   0  230.68   17.70
  10   7   0  219.28   17.50
  10   7   0  215.48   16.10
  10   7   0  254.47   17.80
  10   7   0  220.68   16.00
  10   7   0  232.88   11.40
 -11  -7   0   41.90    9.20
 -11  -7   0   44.30    9.30
 -11  -7   0   50.39    6.90
 -11  -7   0   53.99   10.40
 -11  -7   0   45.70    5.80
 -11  -7   0   41.70    9.20
 -11  -7   0   53.89   10.50
  11   7   0   49.80    8.40
  11   7   0   53.09    9.10
  11   7   0   56.09   11.60
  11   7   0   48.20    9.80
  11   7   0   48.90    9.70
  11   7   0   47.00    9.00
  11   7   0   46.20    8.80
 -12  -7   0  203.68   18.70
 -12  -7   0  179.78    8.30
 -12  -7   0  189.48   17.20
 -12  -7   0  180.18   18.00
 -12  -7   0  176.08   16.60
 -12  -7   0  189.98   18.50
 -12  -7   0  193.18   12.10
  12   7   0  182.58   15.90
  12   7   0  203.48   17.80
  12   7   0  218.78   17.80
  12   7   0  198.88    9.00
  12   7   0  217.78   18.50
  12   7   0  186.08   17.70
  12   7   0  180.18   16.90
 -13  -7   0  189.88   12.50
 -13  -7   0  206.68   21.40
 -13  -7   0  202.08   20.40
 -13  -7   0  231.18   21.00
 -13  -7   0  178.78   18.50
  13   7   0  206.08   18.70
  13   7   0  169.18   17.90
  13   7   0  215.18   19.80
  13   7   0  192.48   16.60
  13   7   0  193.58   18.20
 -14  -7   0  108.89   16.20
 -14  -7   0  140.59   16.60
 -14  -7   0  125.59   16.60
 -14  -7   0  128.29   11.20
 -14  -7   0  140.19   17.30
 -14  -7   0   87.29   14.00
  14   7   0  131.39   16.00
  14   7   0  129.19   15.80
  14   7   0  102.29   15.80
  14   7   0  104.49   15.30
  14   7   0  144.09   15.60
  14   7   0  122.39   17.10
 -15  -7   0  112.29   16.30
 -15  -7   0   88.29   16.10
 -15  -7   0   75.39   10.90
 -15  -7   0   76.29   14.80
 -15  -7   0  100.59   11.40
 -15  -7   0   74.59   13.90
  15   7   0  116.99   16.30
  15   7   0   98.79   17.60
  15   7   0   50.09   11.60
  15   7   0   65.79   11.20
  15   7   0   71.39   12.50
 -16  -7   0  176.18   14.70
 -16  -7   0  145.09   20.70
 -16  -7   0  167.68   20.80
 -16  -7   0  206.78   23.50
 -16  -7   0  174.38   22.30
 -16  -7   0  149.49   18.20
  16   7   0  149.69   17.10
  16   7   0  134.79   18.10
  16   7   0  163.68   18.90
  16   7   0  157.58   18.00
  16   7   0  124.89   19.50
  16   7   0  153.28   21.20
 -17  -7   0    7.00    9.00
 -17  -7   0   23.90    7.20
 -17  -7   0   19.90   10.30
 -17  -7   0    5.80    9.10
  17   7   0    8.80    7.20
  17   7   0   -0.20    7.10
  17   7   0   -5.70    7.80
  17   7   0   -4.20   12.40
  13  -8   0   13.30    7.80
  13  -8   0  -10.70    8.60
  13  -8   0   -8.30    7.80
  13  -8   0   11.10    5.80
 -13   8   0  -10.30    8.80
 -13   8   0   -3.80    5.80
 -13   8   0   19.20   10.20
 -13   8   0   14.10    8.30
 -13   8   0    4.60    8.90
  12  -8   0   -2.40    6.80
  12  -8   0   15.60    6.80
  12  -8   0  -10.60    6.20
  12  -8   0   -0.90    6.70
 -12   8   0    1.00    8.60
 -12   8   0  -10.30    6.40
 -12   8   0   -5.50    7.30
 -12   8   0   -0.40    3.40
 -12   8   0   -6.60   10.30
 -12   8   0    1.00    5.60
  11  -8   0   28.20    9.30
  11  -8   0   39.10   10.20
  11  -8   0   27.30    9.40
  11  -8   0   10.50    6.00
  11  -8   0   40.50   11.50
  11  -8   0   35.60    9.00
 -11   8   0   25.60   12.00
 -11   8   0   24.40    7.20
 -11   8   0   36.40    5.40
 -11   8   0   40.10   10.90
 -11   8   0   50.19   12.00
 -11   8   0   26.00    5.10
  10  -8   0   -9.50    4.60
  10  -8   0   -0.70    6.10
  10  -8   0    2.50    5.80
  10  -8   0   -3.00    5.10
  10  -8   0   -3.50    5.10
  10  -8   0    8.40    6.40
 -10   8   0    1.70    6.10
 -10   8   0   -2.60    3.90
 -10   8   0    2.50    7.80
 -10   8   0   -3.80    3.40
 -10   8   0    4.80    7.00
 -10   8   0    5.20    3.60
 -10   8   0   -4.70    6.20
 -10   8   0    1.90    7.30
   9  -8   0    7.90    6.60
   9  -8   0    7.20    8.90
   9  -8   0    2.90    5.90
   9  -8   0    2.30    6.30
   9  -8   0    2.80    4.90
   9  -8   0    2.90    4.50
   9  -8   0   -2.00    4.50
  -9   8   0    0.10    3.00
  -9   8   0    2.00    7.00
  -9   8   0   17.60    7.50
  -9   8   0    0.50    5.70
  -9   8   0   -7.90    6.00
  -9   8   0    3.40    3.50
  -9   8   0    5.00    5.90
  -9   8   0   11.90    7.70
   8  -8   0  145.09   16.70
   8  -8   0  116.29   12.50
   8  -8   0  147.59   17.30
   8  -8   0  117.09   16.20
   8  -8   0  124.59   12.30
   8  -8   0  144.39   15.70
   8  -8   0  138.19   14.10
   8  -8   0  134.49   13.10
  -8   8   0  103.09   15.20
  -8   8   0  124.59   17.60
  -8   8   0  145.19   16.00
  -8   8   0  134.69   13.80
  -8   8   0  115.19   14.70
  -8   8   0  114.79   16.30
  -8   8   0  109.59    8.50
  -8   8   0   99.79   14.90
  -8   8   0  127.19    9.10
   7  -8   0  376.86   25.60
   7  -8   0  385.46   23.40
   7  -8   0  395.66   26.10
   7  -8   0  402.66   25.10
   7  -8   0  417.16   20.60
   7  -8   0  410.96   25.90
   7  -8   0  366.86   21.60
   7  -8   0  380.06   20.80
   7  -8   0  378.96   19.30
   7  -8   0  424.56   22.80
  -7   8   0  369.26   15.10
  -7   8   0  404.66   25.90
  -7   8   0  396.56   21.00
  -7   8   0  396.86   25.80
  -7   8   0  372.86   24.80
  -7   8   0  394.56   24.80
  -7   8   0  398.66   22.70
  -7   8   0  424.46   27.10
  -7   8   0  374.36   14.90
   6  -8   0   70.99   11.90
   6  -8   0   69.89   10.30
   6  -8   0   78.09   11.60
   6  -8   0   47.00    8.40
   6  -8   0   52.19    8.70
   6  -8   0   56.39   10.00
   6  -8   0   60.19    8.90
   6  -8   0   59.79   13.40
   6  -8   0   63.69    8.00
   6  -8   0   66.89   11.90
  -6   8   0   52.89    6.30
  -6   8   0   75.59   11.40
  -6   8   0   56.29    9.60
  -6   8   0   65.89   11.10
  -6   8   0   84.79   14.80
  -6   8   0   67.49    6.60
  -6   8   0   66.99   12.00
  -6   8   0   57.09    9.30
  -6   8   0   44.90    9.90
  -6   8   0   62.09    9.60
   5  -8   0  183.28   17.10
   5  -8   0  212.98   16.60
   5  -8   0  174.38   15.90
   5  -8   0  177.88   15.70
   5  -8   0  187.58   12.60
   5  -8   0  182.48   14.10
   5  -8   0  182.88   13.20
   5  -8   0  170.58   13.20
   5  -8   0  177.78   13.10
   5  -8   0  182.88   16.10
  -5   8   0  187.68   15.80
  -5   8   0  195.08   10.50
  -5   8   0  196.58   10.40
  -5   8   0  187.58   16.50
  -5   8   0  200.38   14.40
  -5   8   0  191.98   15.50
  -5   8   0  198.48   17.40
  -5   8   0  188.18   14.80
  -5   8   0  207.38   17.50
  -5   8   0  190.68   16.50
  -5   8   0  176.28   13.20
   4  -8   0  638.94   24.90
   4  -8   0  608.94   28.20
   4  -8   0  623.54   26.90
   4  -8   0  607.74   22.80
   4  -8   0  649.74   23.70
   4  -8   0  611.34   24.90
   4  -8   0  557.84   22.40
   4  -8   0  654.93   29.70
  -4   8   0  643.64   27.20
  -4   8   0  622.44   28.20
  -4   8   0  654.83   20.20
  -4   8   0  631.14   24.20
  -4   8   0  623.94   19.90
  -4   8   0  617.54   23.80
  -4   8   0  632.14   29.20
  -4   8   0  635.54   27.50
  -4   8   0  670.33   29.70
  -4   8   0  613.24   23.90
  -4   8   0  653.93   26.00
   3  -8   0  298.67   19.00
   3  -8   0  274.77   16.10
   3  -8   0  306.17   18.10
   3  -8   0  275.87   18.20
   3  -8   0  257.57   13.60
   3  -8   0  274.37   18.30
   3  -8   0  269.57   14.50
   3  -8   0  359.96   22.80
  -3   8   0  287.17   15.00
  -3   8   0  273.97   18.50
  -3   8   0  279.37   15.00
  -3   8   0  254.97   17.80
  -3   8   0  303.17   17.00
  -3   8   0  260.37   14.40
  -3   8   0  261.87   12.40
  -3   8   0  271.07   18.20
  -3   8   0  285.87   12.70
  -3   8   0  275.87   17.30
  -3   8   0  289.97   17.10
   2  -8   0  152.18   12.00
   2  -8   0  160.78   11.20
   2  -8   0  161.48   13.50
   2  -8   0  144.59    9.40
   2  -8   0  157.38   13.00
   2  -8   0  157.38   13.00
   2  -8   0  152.78   13.10
   2  -8   0  155.88   10.80
   2  -8   0  150.98   13.20
  -2   8   0  161.68   10.10
  -2   8   0  144.49   10.20
  -2   8   0  166.18   14.20
  -2   8   0  149.29   13.10
  -2   8   0  159.88   13.10
  -2   8   0  154.78   12.00
  -2   8   0  136.99   12.70
  -2   8   0  159.68   12.80
  -2   8   0  149.69    9.20
  -2   8   0  141.79    9.20
  -2   8   0  136.89   10.30
   1  -8   0   96.19    9.10
   1  -8   0  105.19    7.40
   1  -8   0  126.19   10.80
   1  -8   0  114.29   11.50
   1  -8   0  108.99   11.10
   1  -8   0  114.39   10.70
   1  -8   0  120.39    9.50
  -1   8   0  112.89   11.20
  -1   8   0  116.49    9.00
  -1   8   0  122.69    9.60
  -1   8   0  114.99    8.00
  -1   8   0  102.79   10.80
  -1   8   0  107.89    9.90
  -1   8   0  117.49   11.70
  -1   8   0  117.59   12.80
  -1   8   0  109.29   11.20
  -1   8   0  111.39   10.20
  -1   8   0  108.39    8.30
  -1   8   0  113.69    8.10
   0  -8   0  133.79   11.10
   0  -8   0  125.39    7.30
   0  -8   0  133.69   10.70
   0  -8   0  142.29    8.30
   0  -8   0  129.09    9.10
   0  -8   0  141.59   11.70
   0  -8   0  138.09   11.90
   0  -8   0  133.19    9.60
   0  -8   0  152.18   12.30
   0  -8   0  138.69   11.80
   0  -8   0  131.89   12.10
   0   8   0  133.19    9.90
   0   8   0  131.89    9.20
   0   8   0  128.19    9.60
   0   8   0  134.39   10.70
   0   8   0  146.79   12.60
   0   8   0  127.09   12.00
   0   8   0  154.18   12.40
   0   8   0  130.99   11.50
   0   8   0  127.09    9.40
  -1  -8   0  209.18   13.70
  -1  -8   0  211.98   14.40
  -1  -8   0  212.88   12.00
  -1  -8   0  214.98   14.60
  -1  -8   0  205.98   14.20
  -1  -8   0  213.38   14.00
  -1  -8   0  198.98    8.80
  -1  -8   0  220.38   12.00
  -1  -8   0  253.67   15.60
  -1  -8   0  243.58   10.20
   1   8   0  215.58   11.40
   1   8   0  228.28   14.70
   1   8   0  212.68   12.70
   1   8   0  215.48   14.50
   1   8   0  190.28   14.00
   1   8   0  199.08   13.80
   1   8   0  219.68   14.80
   1   8   0  213.58   11.50
   1   8   0  219.48   13.50
   1   8   0  212.28   12.00
  -2  -8   0   10.80    4.50
  -2  -8   0   17.40    4.70
  -2  -8   0   10.40    3.60
  -2  -8   0   13.30    6.40
  -2  -8   0   13.90    5.20
  -2  -8   0   10.90    3.70
  -2  -8   0    3.60    3.80
  -2  -8   0   16.30    3.00
  -2  -8   0   10.70    5.10
  -2  -8   0   13.70    3.30
   2   8   0   14.50    3.60
   2   8   0   22.10    5.00
   2   8   0   12.20    5.00
   2   8   0   13.30    3.70
   2   8   0   15.40    4.90
   2   8   0   14.50    4.30
   2   8   0   14.90    4.90
   2   8   0   16.50    5.10
  -3  -8   0   10.50    4.80
  -3  -8   0    7.50    4.50
  -3  -8   0    4.00    2.40
  -3  -8   0   13.40    4.70
  -3  -8   0    6.30    3.60
  -3  -8   0    8.00    3.50
  -3  -8   0    7.00    3.90
  -3  -8   0   22.70    5.20
  -3  -8   0   12.90    4.20
  -3  -8   0   15.10    5.00
   3   8   0    4.20    3.30
   3   8   0    9.30    3.90
   3   8   0   13.50    5.50
   3   8   0   21.90    5.30
   3   8   0   10.60    4.50
   3   8   0   17.30    4.70
   3   8   0   11.20    3.90
   3   8   0   10.30    3.10
   3   8   0   11.40    3.70
   3   8   0    8.50    4.30
  -4  -8   0   67.99    8.60
  -4  -8   0   95.99    9.10
  -4  -8   0   82.49    9.40
  -4  -8   0   87.19    7.40
  -4  -8   0   80.19    9.00
  -4  -8   0   95.79   10.10
  -4  -8   0   79.69    9.20
  -4  -8   0   91.19    9.80
  -4  -8   0   80.69    9.40
  -4  -8   0   76.59    4.70
   4   8   0   66.29    9.20
   4   8   0   76.89    7.90
   4   8   0   76.29    6.60
   4   8   0   77.69    9.20
   4   8   0   90.49    8.80
   4   8   0   71.19    7.20
   4   8   0   81.49   10.00
   4   8   0   85.09    9.40
   4   8   0   78.39    8.60
   4   8   0   79.79    5.00
   4   8   0   77.99    8.70
   4   8   0   75.99    9.40
  -5  -8   0  154.98   11.90
  -5  -8   0  143.09    5.20
  -5  -8   0  132.09    9.20
  -5  -8   0  142.79   11.30
  -5  -8   0  144.09   12.30
  -5  -8   0  145.69   12.00
  -5  -8   0  137.09   10.80
  -5  -8   0  139.19   11.90
  -5  -8   0  147.49   11.00
  -5  -8   0  142.29   11.70
   5   8   0  148.79   10.00
   5   8   0  150.58   11.60
   5   8   0  147.79   10.70
   5   8   0  152.78   11.40
   5   8   0  158.68   15.00
   5   8   0  142.39    6.00
   5   8   0  134.89   12.00
   5   8   0  142.39   11.00
   5   8   0  146.19    9.30
   5   8   0  150.68   12.60
   5   8   0  146.59   12.00
   5   8   0  131.79   10.70
  -6  -8   0  336.17   18.40
  -6  -8   0  333.47   18.10
  -6  -8   0  335.77   15.30
  -6  -8   0  310.87   15.50
  -6  -8   0  303.67   17.40
  -6  -8   0  337.57   17.30
  -6  -8   0  329.47   17.60
  -6  -8   0  326.57   18.20
  -6  -8   0  321.47   16.80
   6   8   0  317.17   16.70
   6   8   0  309.17   16.20
   6   8   0  354.36   16.90
   6   8   0  332.57   18.70
   6   8   0  332.17   17.20
   6   8   0  311.37   17.00
   6   8   0  316.17   15.30
   6   8   0  318.97   18.20
   6   8   0  332.27   18.20
   6   8   0  322.97   15.00
   6   8   0  329.07   15.70
  -7  -8   0  311.27   17.00
  -7  -8   0  305.87   17.90
  -7  -8   0  303.77   16.60
  -7  -8   0  285.17   14.70
  -7  -8   0  298.07   16.90
  -7  -8   0  301.17   15.70
  -7  -8   0  289.27   18.70
  -7  -8   0  294.37   17.70
  -7  -8   0  301.87   17.60
  -7  -8   0  270.27   16.60
   7   8   0  287.27   16.30
   7   8   0  291.97   15.30
   7   8   0  307.67   15.80
   7   8   0  289.27   16.70
   7   8   0  319.57   16.70
   7   8   0  312.97   17.00
   7   8   0  300.97   15.00
   7   8   0  315.47   17.40
   7   8   0  287.97   17.70
   7   8   0  292.17   17.90
   7   8   0  333.87   21.00
  -8  -8   0  373.46   21.50
  -8  -8   0  374.26   18.80
  -8  -8   0  400.16   21.50
  -8  -8   0  345.67   16.00
  -8  -8   0  394.16   20.00
  -8  -8   0  379.96   21.00
  -8  -8   0  387.16   20.60
  -8  -8   0  386.96   20.40
  -8  -8   0  365.36   19.30
  -8  -8   0  377.26   19.70
   8   8   0  373.16   18.90
   8   8   0  381.96   16.50
   8   8   0  423.16   20.30
   8   8   0  373.46   18.60
   8   8   0  349.67   19.20
   8   8   0  374.36   19.00
   8   8   0  379.06   21.30
   8   8   0  370.06   20.70
   8   8   0  367.86   21.20
   8   8   0  343.47   19.10
  -9  -8   0  189.38   14.60
  -9  -8   0  224.38   16.40
  -9  -8   0  218.98   16.00
  -9  -8   0  190.18    7.50
  -9  -8   0  223.18   17.30
  -9  -8   0  189.38   12.00
  -9  -8   0  195.68   15.40
  -9  -8   0  193.08    7.50
  -9  -8   0  170.78   15.60
  -9  -8   0  176.38   14.40
  -9  -8   0  194.88   15.20
  -9  -8   0  223.48   15.50
   9   8   0  195.68   15.00
   9   8   0  208.48   15.40
   9   8   0  212.68   16.90
   9   8   0  224.48   16.60
   9   8   0  189.18   14.60
   9   8   0  215.88   16.50
   9   8   0  210.18   12.00
   9   8   0  217.18   15.30
   9   8   0  188.48   14.20
 -10  -8   0  164.48   14.60
 -10  -8   0  164.58   15.00
 -10  -8   0  174.28   16.20
 -10  -8   0  162.88   10.70
 -10  -8   0  147.59   14.30
 -10  -8   0  156.58   14.60
 -10  -8   0  155.68   15.40
 -10  -8   0  140.49    7.50
 -10  -8   0  165.08    8.10
 -10  -8   0  182.68   15.50
 -10  -8   0  176.78   15.10
  10   8   0  182.48   16.40
  10   8   0  151.38   15.00
  10   8   0  161.58   10.60
  10   8   0  177.28   14.80
  10   8   0  147.79   13.70
  10   8   0  166.68   13.90
  10   8   0  179.08   14.30
  10   8   0  152.38   14.00
  10   8   0  153.18   14.70
 -11  -8   0  159.28    8.80
 -11  -8   0  162.98   14.80
 -11  -8   0  162.28   16.50
 -11  -8   0  137.49   15.10
 -11  -8   0  130.79    9.50
 -11  -8   0  153.58   15.50
 -11  -8   0  154.38   15.10
 -11  -8   0  154.18   15.50
  11   8   0  136.69   13.70
  11   8   0  146.39   15.10
  11   8   0  129.29   15.00
  11   8   0  143.69   10.00
  11   8   0  124.59   14.20
  11   8   0  154.38   14.30
  11   8   0  141.59   14.70
  11   8   0  153.98   15.90
 -12  -8   0   61.79   12.30
 -12  -8   0   57.29   10.70
 -12  -8   0   61.09   10.80
 -12  -8   0   68.89    7.30
 -12  -8   0   64.09   11.70
 -12  -8   0   52.09   11.30
  12   8   0   64.39   10.90
  12   8   0   77.79    7.20
  12   8   0   69.49   11.20
  12   8   0   49.90   10.20
  12   8   0   51.89    9.70
  12   8   0   63.19   10.70
  12   8   0   47.40    9.90
 -13  -8   0  167.68   17.80
 -13  -8   0  182.28   11.10
 -13  -8   0  176.18   18.60
 -13  -8   0  183.18   19.40
 -13  -8   0  165.08   17.20
 -13  -8   0  154.18    7.90
 -13  -8   0  229.68   31.40
  13   8   0  171.18   17.60
  13   8   0  158.58   18.60
  13   8   0  183.18   16.60
  13   8   0  182.48   17.40
  13   8   0  167.08    8.90
  13   8   0  118.49   15.80
  13   8   0  200.28   19.50
 -14  -8   0  126.19   17.80
 -14  -8   0  119.99   10.70
 -14  -8   0  116.49   17.50
 -14  -8   0  111.89   16.00
 -14  -8   0  147.89   16.80
 -14  -8   0  128.99   17.50
  14   8   0  133.09   16.40
  14   8   0  106.69   14.90
  14   8   0  122.39   15.20
  14   8   0  151.78   22.50
  14   8   0  102.19   15.50
  14   8   0  109.69   16.70
 -15  -8   0   13.20    8.00
 -15  -8   0   12.10    8.10
 -15  -8   0   -3.70    6.50
 -15  -8   0   11.40    5.60
 -15  -8   0    6.20    6.30
 -15  -8   0    4.80    7.30
  15   8   0   13.30    7.30
  15   8   0    8.70    7.30
  15   8   0    7.80    6.00
  15   8   0   11.90    8.00
  15   8   0   10.80    9.20
  15   8   0    6.10    6.40
 -16  -8   0   16.20    7.90
 -16  -8   0   30.50   10.90
 -16  -8   0   13.90    9.90
 -16  -8   0   44.10    9.30
 -16  -8   0   28.60    7.10
  16   8   0   23.20    8.60
  16   8   0   21.70    9.00
  16   8   0   20.60   10.20
  16   8   0   28.00    9.00
  16   8   0   -2.40   10.60
 -17  -8   0    3.00    8.50
 -17  -8   0    9.90    9.40
 -17  -8   0   -8.10    7.00
 -17  -8   0   -2.90    5.70
  17   8   0   -2.70    6.60
  17   8   0    2.20   12.80
  17   8   0   -9.60    7.90
  17   8   0    2.60    7.30
  12  -9   0   12.00    6.20
  12  -9   0    6.60    9.40
  12  -9   0    4.50    8.30
  12  -9   0   21.40   10.30
  12  -9   0   -9.40    8.90
 -12   9   0   24.40   10.80
 -12   9   0    6.80    8.90
 -12   9   0    7.20    7.00
 -12   9   0   18.90    9.60
  11  -9   0   18.40    9.30
  11  -9   0    4.80    5.80
  11  -9   0    1.60    8.50
  11  -9   0   12.70    7.90
  11  -9   0    1.60    7.10
  11  -9   0   20.30   11.30
 -11   9   0   18.80    3.80
 -11   9   0    4.30    8.40
 -11   9   0   16.10    9.70
 -11   9   0    4.50    8.70
 -11   9   0   13.50    7.30
 -11   9   0   16.50    8.10
  10  -9   0  126.59   18.40
  10  -9   0  163.18   20.20
  10  -9   0  140.89   18.90
  10  -9   0  122.99   17.00
  10  -9   0  154.88   17.10
 -10   9   0  128.79    9.40
 -10   9   0  135.49   16.90
 -10   9   0  101.49   17.60
 -10   9   0  151.48   18.60
 -10   9   0  133.09    9.20
 -10   9   0  115.29   18.50
 -10   9   0  154.18   14.40
 -10   9   0  186.88   20.50
   9  -9   0   62.19   13.00
   9  -9   0   40.80   10.70
   9  -9   0   28.80   11.10
   9  -9   0   45.40   10.50
   9  -9   0   36.70    8.50
   9  -9   0   45.10   10.00
  -9   9   0   43.60    9.20
  -9   9   0   38.10    6.10
  -9   9   0   21.50    9.40
  -9   9   0   30.50    5.20
  -9   9   0   41.40   11.40
  -9   9   0   21.70   11.20
  -9   9   0   68.79   13.70
  -9   9   0   29.50    8.20
   8  -9   0  178.68   16.40
   8  -9   0  180.18   14.60
   8  -9   0  194.38   19.90
   8  -9   0  155.48   19.60
   8  -9   0  159.48   16.10
   8  -9   0  186.58   20.10
   8  -9   0  194.48   14.80
   8  -9   0  168.68   17.70
  -8   9   0  193.08   21.00
  -8   9   0  206.88   22.60
  -8   9   0  183.68   17.50
  -8   9   0  153.48    9.80
  -8   9   0  163.48   10.30
  -8   9   0  198.38   16.50
  -8   9   0  197.48   18.80
   7  -9   0  185.88   17.80
   7  -9   0  172.58   18.20
   7  -9   0  198.78   16.60
   7  -9   0  197.48   23.50
   7  -9   0  213.68   15.80
   7  -9   0  186.88   14.10
   7  -9   0  204.38   19.50
   7  -9   0  192.48   19.70
   7  -9   0  148.69   14.30
  -7   9   0  243.58   21.10
  -7   9   0  201.08   20.50
  -7   9   0  161.08   15.40
  -7   9   0  189.88   19.80
  -7   9   0  211.38   11.40
  -7   9   0  197.28   11.00
  -7   9   0  179.68   17.70
  -7   9   0  179.58   16.30
  -7   9   0  198.88   18.60
   6  -9   0  468.35   28.40
   6  -9   0  431.16   20.50
   6  -9   0  469.55   21.90
   6  -9   0  439.16   22.10
   6  -9   0  442.96   23.30
   6  -9   0  416.16   26.60
   6  -9   0  432.36   26.40
   6  -9   0  452.45   25.80
   6  -9   0  428.56   25.30
   6  -9   0  419.26   22.40
  -6   9   0  426.86   22.70
  -6   9   0  451.85   26.90
  -6   9   0  444.56   16.80
  -6   9   0  433.56   16.80
  -6   9   0  438.16   28.50
  -6   9   0  425.76   22.60
  -6   9   0  441.36   27.70
  -6   9   0  466.15   28.60
  -6   9   0  467.15   26.40
   5  -9   0   62.89    9.20
   5  -9   0   55.59   11.20
   5  -9   0   67.29    8.70
   5  -9   0   79.89   12.20
   5  -9   0   54.09    9.00
   5  -9   0   45.00    9.80
   5  -9   0   45.20    9.20
   5  -9   0   41.40    8.30
   5  -9   0   51.09   10.20
   5  -9   0   62.49    7.90
  -5   9   0   54.29    6.60
  -5   9   0   55.59   11.50
  -5   9   0   48.60    6.50
  -5   9   0   54.79   11.00
  -5   9   0   41.50    8.80
  -5   9   0   41.00    7.20
  -5   9   0   51.69    9.80
  -5   9   0   55.69   10.10
  -5   9   0   43.30    9.70
   4  -9   0  168.38   15.80
   4  -9   0  166.78   15.60
   4  -9   0  158.28   12.50
   4  -9   0  173.98   14.20
   4  -9   0  170.48   15.80
   4  -9   0  177.88   13.70
   4  -9   0  173.58   16.10
   4  -9   0  154.48   12.20
   4  -9   0  171.68   15.30
  -4   9   0  167.88   10.50
  -4   9   0  184.18   15.40
  -4   9   0  163.78   16.30
  -4   9   0  157.98   15.00
  -4   9   0  164.38   10.40
  -4   9   0  180.08   15.10
  -4   9   0  156.38   12.30
  -4   9   0  177.18   13.50
  -4   9   0  135.09   14.80
  -4   9   0  157.98   15.70
  -4   9   0  145.79   14.70
  -4   9   0  172.48   16.60
   3  -9   0  132.29   10.10
   3  -9   0  128.29   13.00
   3  -9   0  140.39   11.40
   3  -9   0  121.09   13.50
   3  -9   0  151.48   11.60
   3  -9   0  142.29   15.10
   3  -9   0  143.99   14.50
   3  -9   0  144.19   14.00
   3  -9   0  135.59   12.50
  -3   9   0  147.99    9.90
  -3   9   0  136.39   11.30
  -3   9   0  157.18   15.50
  -3   9   0  144.49    9.70
  -3   9   0  126.99   13.80
  -3   9   0  148.19   14.40
  -3   9   0  147.29   14.90
  -3   9   0  136.89   13.30
  -3   9   0  129.49   10.80
  -3   9   0  139.39   12.70
  -3   9   0  145.39   11.40
  -3   9   0  116.09   12.30
   2  -9   0  285.97   18.80
   2  -9   0  305.17   19.00
   2  -9   0  287.67   19.40
   2  -9   0  293.07   17.70
   2  -9   0  295.47   19.20
   2  -9   0  290.37   13.80
   2  -9   0  306.67   16.00
   2  -9   0  320.47   19.70
  -2   9   0  310.57   15.80
  -2   9   0  298.77   19.60
  -2   9   0  302.47   14.70
  -2   9   0  299.07   19.60
  -2   9   0  289.57   15.60
  -2   9   0  298.77   19.30
  -2   9   0  299.27   17.30
  -2   9   0  304.77   19.00
  -2   9   0  287.77   13.70
  -2   9   0  311.87   18.50
  -2   9   0  296.67   18.20
  -2   9   0  301.17   13.90
   1  -9   0    0.50    3.90
   1  -9   0    2.90    3.30
   1  -9   0    1.30    2.40
   1  -9   0   -0.20    3.60
   1  -9   0    1.60    3.10
   1  -9   0   -0.20    2.70
   1  -9   0    1.90    2.50
   1  -9   0    2.70    3.60
   1  -9   0    1.10    3.20
  -1   9   0    0.80    3.30
  -1   9   0   -1.10    2.70
  -1   9   0    0.30    2.90
  -1   9   0    0.00    2.20
  -1   9   0    1.30    2.50
  -1   9   0   -0.60    2.40
  -1   9   0   -2.30    3.10
  -1   9   0   -2.20    3.30
  -1   9   0    0.50    4.10
  -1   9   0    0.70    2.30
  -1   9   0    0.50    2.10
   0  -9   0  300.87   15.00
   0  -9   0  270.37   14.00
   0  -9   0  292.17   12.40
   0  -9   0  270.77   16.80
   0  -9   0  356.36   22.10
   0  -9   0  261.07   11.30
   0  -9   0  295.67   17.00
   0  -9   0  287.77   17.40
   0  -9   0  292.17   15.40
   0   9   0  275.67   14.70
   0   9   0  286.17   17.60
   0   9   0  301.17   17.20
   0   9   0  262.47   14.00
   0   9   0  291.17   18.30
   0   9   0  288.77   14.00
   0   9   0  282.77   17.60
   0   9   0  283.27   14.10
   0   9   0  271.57   16.30
  -1  -9   0  167.28   13.40
  -1  -9   0  188.48   11.70
  -1  -9   0  178.68   14.10
  -1  -9   0  192.78   13.60
  -1  -9   0  196.08   13.00
  -1  -9   0  172.18   13.60
  -1  -9   0  194.58    9.40
  -1  -9   0  195.78   11.80
  -1  -9   0  173.68    8.50
  -1  -9   0  219.08   14.80
   1   9   0  178.48   11.00
   1   9   0  176.28   13.00
   1   9   0  193.88   14.80
   1   9   0  178.78   11.10
   1   9   0  182.38   13.70
   1   9   0  194.18   11.80
   1   9   0  179.78   11.90
   1   9   0  177.28   13.60
   1   9   0  182.58   14.20
  -2  -9   0   44.90    7.00
  -2  -9   0   57.49   10.70
  -2  -9   0   38.20    7.30
  -2  -9   0   39.60    7.10
  -2  -9   0   49.70    8.80
  -2  -9   0   36.50    6.90
  -2  -9   0   46.20    8.10
  -2  -9   0   39.00    7.80
  -2  -9   0   33.30    5.40
  -2  -9   0   36.10    4.70
  -2  -9   0   41.20    4.60
   2   9   0   32.30    6.00
   2   9   0   40.00    7.80
   2   9   0   31.00    6.80
   2   9   0   49.60    8.60
   2   9   0   33.70    6.80
   2   9   0   42.60    7.30
   2   9   0   30.50    5.10
   2   9   0   37.00    6.60
   2   9   0   34.00    5.90
   2   9   0   42.40    5.50
  -3  -9   0  263.07   13.60
  -3  -9   0  259.87   16.50
  -3  -9   0  267.37   11.10
  -3  -9   0  262.07   16.40
  -3  -9   0  269.07   15.70
  -3  -9   0  256.87   16.50
  -3  -9   0  267.47   16.40
  -3  -9   0  272.07   15.00
  -3  -9   0  273.27   11.00
  -3  -9   0  293.87   16.30
   3   9   0  257.27   16.60
   3   9   0  254.77   15.10
   3   9   0  268.17   13.30
   3   9   0  279.87   15.50
   3   9   0  271.87   16.10
   3   9   0  281.87   14.60
   3   9   0  270.87   11.20
   3   9   0  273.67   17.00
   3   9   0  262.17   16.30
   3   9   0  272.67   11.20
  -4  -9   0  145.89   14.20
  -4  -9   0  141.09    8.60
  -4  -9   0  130.49   11.40
  -4  -9   0  129.59    9.70
  -4  -9   0  141.39   12.60
  -4  -9   0  123.69   11.30
  -4  -9   0  118.09   11.70
  -4  -9   0  139.99   10.90
  -4  -9   0  110.59    6.50
  -4  -9   0  117.19   17.10
  -4  -9   0  142.89   12.30
   4   9   0  119.29   11.70
   4   9   0  121.39    6.80
   4   9   0  131.89    9.70
   4   9   0  133.99   11.10
   4   9   0  120.59   11.20
   4   9   0  138.39   12.10
   4   9   0  129.29    8.20
   4   9   0  137.99   10.60
   4   9   0  121.89   10.90
   4   9   0  131.59   12.20
   4   9   0  118.99   12.00
   4   9   0  131.29   11.70
  -5  -9   0  834.12   28.30
  -5  -9   0  830.42   30.50
  -5  -9   0  878.31   24.40
  -5  -9   0  828.62   29.90
  -5  -9   0  785.82   29.90
  -5  -9   0  818.62   29.20
  -5  -9   0  853.11   29.80
  -5  -9   0  839.72   28.60
  -5  -9   0  818.82   17.90
  -5  -9   0  819.82   30.70
   5   9   0  802.82   27.70
   5   9   0  835.92   27.50
   5   9   0  783.22   18.30
   5   9   0  835.52   30.80
   5   9   0  841.72   29.10
   5   9   0  811.92   30.50
   5   9   0  808.42   26.20
   5   9   0  795.82   29.00
   5   9   0  820.72   30.80
   5   9   0  821.92   27.70
   5   9   0  846.02   24.30
   5   9   0  839.32   28.80
  -6  -9   0  819.62   29.40
  -6  -9   0  822.12   30.80
  -6  -9   0  736.53   27.40
  -6  -9   0  824.92   25.20
  -6  -9   0  734.63   28.60
  -6  -9   0  758.52   28.60
  -6  -9   0  763.72   29.60
  -6  -9   0  779.02   26.90
  -6  -9   0  773.62   30.20
   6   9   0  773.42   30.40
   6   9   0  771.12   24.60
   6   9   0  791.32   26.30
   6   9   0  780.92   28.00
   6   9   0  766.32   28.80
   6   9   0  800.82   30.60
   6   9   0  781.42   26.60
   6   9   0  775.62   27.90
   6   9   0  793.82   30.40
   6   9   0  747.63   28.20
   6   9   0  786.62   28.00
  -7  -9   0  820.72   30.80
  -7  -9   0  886.91   28.10
  -7  -9   0  822.22   31.80
  -7  -9   0  788.42   29.40
  -7  -9   0  814.32   30.80
  -7  -9   0  815.42   32.00
  -7  -9   0  844.72   32.20
  -7  -9   0  805.82   30.10
  -7  -9   0  828.52   27.90
   7   9   0  835.92   27.40
   7   9   0  779.92   29.90
   7   9   0  821.52   29.60
   7   9   0  837.32   32.50
   7   9   0  807.32   29.30
   7   9   0  825.22   28.90
   7   9   0  810.82   27.10
   7   9   0  791.32   31.60
   7   9   0  856.21   32.30
   7   9   0  824.42   31.10
   7   9   0  834.72   28.10
  -8  -9   0  215.88   13.60
  -8  -9   0  229.88   16.90
  -8  -9   0  264.47   17.80
  -8  -9   0  233.88   16.30
  -8  -9   0  235.28   16.50
  -8  -9   0  207.28   16.00
  -8  -9   0  240.78   17.80
  -8  -9   0  230.38   15.90
  -8  -9   0  223.68   14.90
   8   9   0  226.88   13.70
   8   9   0  243.58   17.40
   8   9   0  206.38   14.60
   8   9   0  232.28   15.90
   8   9   0  214.68   15.50
   8   9   0  200.68   16.40
   8   9   0  213.98   14.50
   8   9   0  207.58   16.20
   8   9   0  209.98   16.50
   8   9   0  212.58   17.90
   8   9   0  211.98   15.20
  -9  -9   0  465.35   23.40
  -9  -9   0  517.05   25.00
  -9  -9   0  476.65   25.30
  -9  -9   0  516.35   26.00
  -9  -9   0  464.75   23.80
  -9  -9   0  530.45   24.10
  -9  -9   0  458.15   19.70
  -9  -9   0  519.75   25.60
  -9  -9   0  493.75   25.50
  -9  -9   0  527.35   25.30
   9   9   0  459.85   21.90
   9   9   0  512.85   20.30
   9   9   0  525.15   24.30
   9   9   0  491.45   23.10
   9   9   0  485.25   24.00
   9   9   0  488.35   25.60
   9   9   0  460.15   25.00
   9   9   0  518.65   24.00
   9   9   0  538.25   27.30
   9   9   0  488.85   23.20
 -10  -9   0  221.58   17.40
 -10  -9   0  201.98   16.40
 -10  -9   0  204.98   16.60
 -10  -9   0  217.28   17.70
 -10  -9   0  201.88   17.50
 -10  -9   0  206.68   17.20
 -10  -9   0  179.68   15.80
 -10  -9   0  186.58   12.30
  10   9   0  186.18   16.40
  10   9   0  231.68   18.50
  10   9   0  201.98   12.50
  10   9   0  190.98   15.60
  10   9   0  175.78   15.40
  10   9   0  186.18   16.70
  10   9   0  183.98   14.90
  10   9   0  191.78   15.20
 -11  -9   0   84.99   12.80
 -11  -9   0   78.19    7.40
 -11  -9   0   75.99   12.50
 -11  -9   0   66.99   12.80
 -11  -9   0   67.49   11.00
 -11  -9   0   77.29    5.10
 -11  -9   0   87.79   12.20
 -11  -9   0   69.69    8.00
  11   9   0  106.59   12.70
  11   9   0   67.09   11.80
  11   9   0   84.99   12.70
  11   9   0   80.89   12.50
  11   9   0   90.99   12.50
 -12  -9   0   34.20    8.90
 -12  -9   0   36.90    9.20
 -12  -9   0   35.00    9.00
 -12  -9   0   40.10    4.70
 -12  -9   0   28.80    5.10
 -12  -9   0   18.20    6.70
 -12  -9   0   30.00    8.30
 -12  -9   0   34.60    9.10
 -12  -9   0   34.00    4.50
  12   9   0   34.80    8.20
  12   9   0   30.30    8.40
  12   9   0   37.40    6.00
  12   9   0   21.30    8.00
  12   9   0   63.69   12.20
  12   9   0   32.00    9.20
  12   9   0   37.00    9.30
 -13  -9   0   32.20    5.20
 -13  -9   0   26.40    8.60
 -13  -9   0   42.60    9.40
 -13  -9   0   24.50    4.90
 -13  -9   0   36.70   10.70
 -13  -9   0   35.00    9.70
 -13  -9   0   33.70   12.50
  13   9   0   15.20    7.40
  13   9   0   25.70    8.50
  13   9   0   25.20    8.00
  13   9   0   34.60    9.10
  13   9   0   21.30    9.30
  13   9   0   35.10    5.50
  13   9   0   39.50    9.40
 -14  -9   0   34.10    6.80
 -14  -9   0   49.00   12.30
 -14  -9   0   41.40    5.90
 -14  -9   0   49.90   11.20
 -14  -9   0   26.40    9.60
 -14  -9   0   16.10   13.50
  14   9   0   36.80   12.70
  14   9   0   25.50    8.40
  14   9   0   43.10   10.90
  14   9   0   35.40    5.10
  14   9   0   25.10    9.10
  14   9   0   44.30   11.10
  14   9   0   41.40    9.50
 -15  -9   0    0.30    7.40
 -15  -9   0   -2.40    8.10
 -15  -9   0    9.60    4.20
 -15  -9   0   -0.60    5.50
 -15  -9   0    6.00    7.60
 -15  -9   0  -11.70    6.90
  15   9   0   -6.90    6.70
  15   9   0   -3.30    6.50
  15   9   0    7.20    6.80
  15   9   0    3.70    6.30
  15   9   0    0.70    6.80
  15   9   0    8.20    6.20
 -16  -9   0    7.70    9.20
 -16  -9   0    8.60    8.40
 -16  -9   0    1.10    7.70
  16   9   0   -8.90    5.80
  16   9   0    6.80    6.70
  16   9   0   14.30    6.30
  16   9   0    0.10    6.20
  16   9   0    9.10    8.50
 -17  -9   0  -10.40    7.80
 -17  -9   0   -8.20    9.10
 -17  -9   0   -4.80    9.70
  17   9   0   -1.70    7.60
  17   9   0   -2.20    8.30
  17   9   0  -17.60    7.00
  17   9   0    6.30    6.70
  11 -10   0   69.59   11.50
  11 -10   0   50.89   13.80
  11 -10   0   60.49   12.40
  11 -10   0   74.89   16.70
  11 -10   0   65.59   14.00
 -11  10   0   77.49   15.10
 -11  10   0   50.19    9.80
 -11  10   0   53.29   12.50
 -11  10   0   74.59   17.00
 -11  10   0   70.99   15.30
  10 -10   0  131.99   16.80
  10 -10   0  135.99   14.10
  10 -10   0  121.89   19.30
  10 -10   0  149.09   19.90
  10 -10   0  140.79   19.00
  10 -10   0  124.19   21.50
 -10  10   0  129.09   19.70
 -10  10   0  144.19   17.80
 -10  10   0  109.79   18.00
 -10  10   0  132.49   14.90
 -10  10   0  152.78   19.50
 -10  10   0  133.59    9.70
 -10  10   0  123.09    8.80
   9 -10   0   68.99   15.20
   9 -10   0   49.90   11.20
   9 -10   0   55.09   21.40
   9 -10   0   85.49   14.90
   9 -10   0  111.59   14.80
   9 -10   0   73.39   11.50
  -9  10   0   68.39   13.40
  -9  10   0  121.19   17.40
  -9  10   0   81.19    8.10
  -9  10   0   86.09   12.70
  -9  10   0   74.69   13.70
  -9  10   0   70.59   15.30
   8 -10   0   37.90    9.20
   8 -10   0   47.80    9.60
   8 -10   0   26.90    8.80
   8 -10   0   37.90   11.00
   8 -10   0   32.10   12.80
   8 -10   0   34.90   10.40
  -8  10   0   30.20    5.40
  -8  10   0   51.29    5.80
  -8  10   0   35.20   10.60
  -8  10   0   44.50   11.70
  -8  10   0   46.30   18.10
  -8  10   0   30.80   10.20
  -8  10   0   25.90    7.50
  -8  10   0   34.00    8.90
   7 -10   0  192.58   16.70
   7 -10   0  202.48   15.00
   7 -10   0  193.08   20.00
   7 -10   0  192.78   19.90
   7 -10   0  172.68   13.80
   7 -10   0  210.28   19.20
   7 -10   0  206.18   20.70
  -7  10   0  214.98   17.20
  -7  10   0  178.08   10.60
  -7  10   0  186.98   19.00
  -7  10   0  198.68   11.10
  -7  10   0  172.48   20.60
  -7  10   0  183.48   19.80
  -7  10   0  234.38   22.20
  -7  10   0  182.78   16.70
   6 -10   0  265.87   22.70
   6 -10   0  246.28   17.20
   6 -10   0  275.27   21.70
   6 -10   0  259.77   21.70
   6 -10   0  277.67   17.80
   6 -10   0  265.37   18.70
   6 -10   0  256.77   16.30
   6 -10   0  287.87   21.00
   6 -10   0  288.27   23.30
  -6  10   0  268.87   21.30
  -6  10   0  276.07   13.50
  -6  10   0  235.98   21.60
  -6  10   0  279.77   23.80
  -6  10   0  257.67   18.40
  -6  10   0  264.77   13.20
  -6  10   0  261.17   19.60
  -6  10   0  277.07   23.00
  -6  10   0  246.98   20.90
   5 -10   0   25.20    6.70
   5 -10   0   17.50    6.50
   5 -10   0   26.10    7.30
   5 -10   0   24.80    9.10
   5 -10   0   24.30    7.90
   5 -10   0   31.70    7.00
   5 -10   0   23.80    6.50
   5 -10   0   27.90    8.20
   5 -10   0   26.30    7.90
   5 -10   0   27.80    6.50
  -5  10   0   34.10   10.10
  -5  10   0   24.50    6.70
  -5  10   0   40.60    6.00
  -5  10   0   23.60    8.80
  -5  10   0   18.60    4.50
  -5  10   0   19.90    7.80
  -5  10   0   23.30    8.50
  -5  10   0   13.70    5.80
  -5  10   0   24.20    7.80
   4 -10   0   20.30    7.00
   4 -10   0   27.80    6.40
   4 -10   0   20.60    5.70
   4 -10   0   23.90    7.50
   4 -10   0   23.00    7.80
   4 -10   0   22.10    8.20
   4 -10   0   24.40    6.90
   4 -10   0   28.70    6.80
  -4  10   0   30.30    8.40
  -4  10   0   17.90    5.60
  -4  10   0   12.90    5.30
  -4  10   0   25.20    7.20
  -4  10   0   16.90    6.50
  -4  10   0   25.50    7.80
  -4  10   0   18.50    7.00
  -4  10   0   19.70    4.70
  -4  10   0   24.70    6.70
  -4  10   0   22.50    4.60
  -4  10   0   12.40    6.00
   3 -10   0    2.00    3.70
   3 -10   0   -0.40    3.20
   3 -10   0   -2.20    3.20
   3 -10   0    5.60    5.60
   3 -10   0   -6.10    3.70
   3 -10   0   -6.20    6.70
   3 -10   0    0.30    4.50
   3 -10   0    2.90    4.10
   3 -10   0    5.20    3.90
  -3  10   0    2.70    4.60
  -3  10   0   -0.30    4.60
  -3  10   0    4.90    5.10
  -3  10   0    3.20    2.50
  -3  10   0    1.70    4.50
  -3  10   0    1.70    3.00
  -3  10   0   -2.50    3.30
  -3  10   0   -3.40    4.60
  -3  10   0   -0.20    2.80
  -3  10   0    0.10    5.00
   2 -10   0   23.80    6.10
   2 -10   0   19.30    7.40
   2 -10   0   14.90    5.50
   2 -10   0   28.60    7.60
   2 -10   0   26.40    7.00
   2 -10   0   21.70    7.50
   2 -10   0   25.80    5.30
   2 -10   0   31.20    6.70
   2 -10   0   19.60    6.20
  -2  10   0   19.10    4.20
  -2  10   0   19.00    6.40
  -2  10   0   28.40    5.70
  -2  10   0   46.00   13.30
  -2  10   0   23.40    6.70
  -2  10   0   34.20    8.30
  -2  10   0   41.70   10.80
  -2  10   0   21.00    4.80
  -2  10   0   24.40    7.40
  -2  10   0   16.20    4.20
  -2  10   0   19.20    6.60
  -2  10   0   18.10    5.70
   1 -10   0    6.40    4.30
   1 -10   0    1.70    3.20
   1 -10   0    4.80    3.00
   1 -10   0    5.00    4.00
   1 -10   0    3.90    4.00
   1 -10   0    3.50    3.50
   1 -10   0    4.30    2.90
   1 -10   0   12.00    3.70
   1 -10   0    5.10    4.00
   1 -10   0   -1.50    3.00
  -1  10   0    1.70    2.40
  -1  10   0    3.20    4.20
  -1  10   0    0.80    4.10
  -1  10   0    6.20    5.10
  -1  10   0    5.70    4.10
  -1  10   0    0.30    2.50
  -1  10   0    5.50    4.80
  -1  10   0    4.00    3.50
  -1  10   0    3.20    4.40
  -1  10   0    0.10    2.80
  -1  10   0    0.40    4.00
  -1  10   0   -0.90    2.90
   0 -10   0  139.79   19.80
   0 -10   0  101.49   10.60
   0 -10   0   97.69    7.50
   0 -10   0  104.49    9.40
   0 -10   0  115.29   12.40
   0 -10   0  124.69   13.00
   0 -10   0  104.59    7.20
   0 -10   0   89.79   11.20
   0 -10   0  116.99   12.50
   0 -10   0  113.09   10.20
   0 -10   0  116.19   12.70
   0  10   0  115.59   11.10
   0  10   0  126.89   13.20
   0  10   0   90.09   10.50
   0  10   0  103.69   10.10
   0  10   0  125.19   13.20
   0  10   0  122.59   12.30
   0  10   0   95.69   11.60
   0  10   0  136.19   15.40
   0  10   0  101.79    9.20
   0  10   0  103.89    9.20
  -1 -10   0  184.88    9.50
  -1 -10   0  175.48   12.10
  -1 -10   0  148.59   13.50
  -1 -10   0  176.78   13.30
  -1 -10   0  159.98    8.60
  -1 -10   0  170.98   14.30
  -1 -10   0  170.58   17.50
  -1 -10   0  183.88   15.20
  -1 -10   0  172.08   13.80
  -1 -10   0  173.48   11.70
  -1 -10   0  172.48   14.80
   1  10   0  175.98   14.20
   1  10   0  167.78   11.70
   1  10   0  157.58   13.40
   1  10   0  170.98   12.30
   1  10   0  176.48   11.40
   1  10   0  178.48   11.60
   1  10   0  178.68   14.90
   1  10   0  159.68   13.90
   1  10   0  160.38   14.20
   1  10   0  173.88   14.60
  -2 -10   0  211.18   15.70
  -2 -10   0  183.58   11.60
  -2 -10   0  199.48   14.90
  -2 -10   0  179.08   14.60
  -2 -10   0  195.28   15.20
  -2 -10   0  183.08   14.10
  -2 -10   0  187.78   16.30
  -2 -10   0  180.88    8.70
  -2 -10   0  186.58    9.30
  -2 -10   0  171.08   14.50
  -2 -10   0  172.88   12.20
   2  10   0  207.68   15.60
   2  10   0  174.28   13.30
   2  10   0  179.28   14.30
   2  10   0  171.78   10.60
   2  10   0  211.38   16.00
   2  10   0  182.68   14.00
   2  10   0  186.38   11.70
   2  10   0  171.68   14.60
   2  10   0  169.68   12.30
  -3 -10   0  552.24   24.00
  -3 -10   0  545.05   22.30
  -3 -10   0  532.45   16.50
  -3 -10   0  553.74   21.00
  -3 -10   0  518.65   24.80
  -3 -10   0  590.04   25.40
  -3 -10   0  535.85   24.70
  -3 -10   0  524.35   24.70
  -3 -10   0  570.24   25.50
  -3 -10   0  550.44   23.50
  -3 -10   0  543.65   16.80
   3  10   0  544.65   21.90
   3  10   0  529.35   25.00
   3  10   0  553.84   24.40
   3  10   0  550.44   23.50
   3  10   0  562.44   25.80
   3  10   0  558.54   25.50
   3  10   0  557.04   18.20
   3  10   0  522.45   22.50
   3  10   0  541.85   20.50
   3  10   0  551.44   23.70
  -4 -10   0  216.98   15.90
  -4 -10   0  241.78   16.00
  -4 -10   0  222.98   15.90
  -4 -10   0  222.98   14.30
  -4 -10   0  228.88   16.20
  -4 -10   0  214.58   15.50
  -4 -10   0  188.38    9.10
  -4 -10   0  225.18   11.00
  -4 -10   0  220.18   12.90
  -4 -10   0  216.68   15.00
  -4 -10   0  235.68   15.70
   4  10   0  225.78   11.00
   4  10   0  227.78   15.40
   4  10   0  219.88   15.80
   4  10   0  222.78   14.80
   4  10   0  226.28   14.10
   4  10   0  222.68   15.40
   4  10   0  236.58   16.60
   4  10   0  210.18    9.80
   4  10   0  218.48   15.10
   4  10   0  240.48   13.40
   4  10   0  220.68   16.20
   4  10   0  223.58   14.20
  -5 -10   0   88.49   10.80
  -5 -10   0   89.49    9.60
  -5 -10   0   89.19   10.90
  -5 -10   0   87.19    7.80
  -5 -10   0   82.19    9.60
  -5 -10   0   94.89   10.40
  -5 -10   0   99.59   10.40
  -5 -10   0   87.49   10.50
  -5 -10   0   87.79   11.30
   5  10   0   79.09    9.60
   5  10   0  106.99   11.30
   5  10   0   86.39    8.20
   5  10   0  101.59   10.80
   5  10   0   83.39    9.50
   5  10   0   93.59   11.50
   5  10   0  102.89   11.10
   5  10   0   94.19   11.10
   5  10   0   85.29    9.10
   5  10   0   86.29    9.40
   5  10   0   88.49    7.70
   5  10   0   98.89    5.80
  -6 -10   0   89.19   11.10
  -6 -10   0   73.79   10.30
  -6 -10   0   79.39    9.50
  -6 -10   0   73.79   10.50
  -6 -10   0   84.59   10.50
  -6 -10   0   92.69   11.00
  -6 -10   0   72.69   11.20
  -6 -10   0   71.09    9.40
  -6 -10   0   79.49    8.40
   6  10   0   80.19    9.20
   6  10   0   72.69   10.60
   6  10   0   70.99   11.40
   6  10   0   78.39    8.20
   6  10   0   75.09    9.60
   6  10   0   90.79   10.60
   6  10   0   91.09   11.30
   6  10   0   87.09    9.80
   6  10   0   81.29   11.00
   6  10   0   81.29    8.20
   6  10   0   73.99    9.70
  -7 -10   0  285.37   17.80
  -7 -10   0  265.57   15.00
  -7 -10   0  282.57   18.80
  -7 -10   0  272.67   17.90
  -7 -10   0  254.77   16.10
  -7 -10   0  267.67   18.60
  -7 -10   0  281.97   18.20
  -7 -10   0  275.37   18.70
  -7 -10   0  245.88   16.60
   7  10   0  263.77   19.00
   7  10   0  287.67   16.70
   7  10   0  270.67   20.00
   7  10   0  272.87   18.40
   7  10   0  264.67   16.00
   7  10   0  265.37   16.90
   7  10   0  269.97   18.00
   7  10   0  291.97   15.30
   7  10   0  252.47   14.90
   7  10   0  278.87   18.80
  -8 -10   0  335.87   18.00
  -8 -10   0  339.67   21.40
  -8 -10   0  312.27   20.20
  -8 -10   0  277.47   18.10
  -8 -10   0  307.57   20.50
  -8 -10   0  328.97   20.10
  -8 -10   0  270.27   18.30
  -8 -10   0  313.57   17.40
  -8 -10   0  340.27   20.40
   8  10   0  336.17   20.80
   8  10   0  364.56   22.10
   8  10   0  312.47   18.50
   8  10   0  315.87   19.40
   8  10   0  293.77   19.40
   8  10   0  326.87   19.30
   8  10   0  319.97   17.60
   8  10   0  334.17   18.50
   8  10   0  310.47   17.20
   8  10   0  311.27   17.10
   8  10   0  337.57   20.80
  -9 -10   0   89.89   12.30
  -9 -10   0   72.59   11.10
  -9 -10   0  100.29   11.50
  -9 -10   0   60.49   11.00
  -9 -10   0   84.59   12.40
  -9 -10   0   60.29    8.70
  -9 -10   0   72.99   11.30
  -9 -10   0  103.19   12.00
   9  10   0   89.89    9.80
   9  10   0   80.69   10.90
   9  10   0   77.59   10.60
   9  10   0   88.79   12.50
   9  10   0   83.69   11.30
   9  10   0   85.89   12.00
   9  10   0   87.19   11.20
   9  10   0   81.39   10.80
   9  10   0   82.89   10.20
   9  10   0   69.09   10.50
 -10 -10   0  141.29   11.60
 -10 -10   0  157.38   16.20
 -10 -10   0  168.48   15.10
 -10 -10   0  180.48   16.40
 -10 -10   0  171.88   17.30
 -10 -10   0  190.18   15.70
 -10 -10   0  134.99   14.50
  10  10   0  164.98   15.20
  10  10   0  155.58   15.70
  10  10   0  167.08   16.50
  10  10   0  154.98   14.50
  10  10   0  164.68   14.80
  10  10   0  154.38   14.20
 -11 -10   0  114.29   15.30
 -11 -10   0  132.59   14.70
 -11 -10   0  128.79   14.30
 -11 -10   0  119.49   11.10
 -11 -10   0  112.79   14.10
 -11 -10   0  119.69   14.00
 -11 -10   0  108.99   15.30
  11  10   0  101.79   13.80
  11  10   0  115.09   12.90
  11  10   0  142.99   11.30
  11  10   0  102.29   14.30
  11  10   0  103.09   13.70
  11  10   0  113.59   14.70
  11  10   0  112.59   13.40
 -12 -10   0   25.30    8.30
 -12 -10   0   29.30    7.50
 -12 -10   0   30.20    8.90
 -12 -10   0   32.30    9.90
 -12 -10   0   33.00    9.10
 -12 -10   0   17.90    5.00
  12  10   0   24.80    8.10
  12  10   0   35.10    8.30
  12  10   0   30.90    8.40
  12  10   0   32.90    8.20
  12  10   0   25.80    8.00
  12  10   0   16.40    7.90
  12  10   0   33.70    6.50
 -13 -10   0    0.30    5.20
 -13 -10   0    2.00    5.70
 -13 -10   0   -3.30    5.90
 -13 -10   0   -1.40    4.10
 -13 -10   0    3.30    4.00
  13  10   0   17.00    7.90
  13  10   0   -2.80    5.20
  13  10   0   -3.90    4.40
  13  10   0   -0.60    5.40
  13  10   0    3.50    3.40
  13  10   0   -0.10    4.40
 -14 -10   0   -2.00    6.10
 -14 -10   0   -3.20    5.10
 -14 -10   0    9.50    6.00
 -14 -10   0    0.20    5.50
 -14 -10   0   -0.30    5.60
 -14 -10   0    0.40    2.90
  14  10   0   -7.40    5.10
  14  10   0   16.00    8.70
  14  10   0   -0.50    5.70
  14  10   0    2.70    5.00
  14  10   0   -0.70    2.50
  14  10   0   -1.10    5.90
  14  10   0    1.20    4.20
 -15 -10   0    8.00    6.50
 -15 -10   0   16.20    3.20
 -15 -10   0   -9.60    7.00
 -15 -10   0    0.20    6.80
 -15 -10   0   18.80    8.50
 -15 -10   0   10.00    7.50
  15  10   0   14.10    6.60
  15  10   0   -3.30    4.80
  15  10   0    7.80    5.90
  15  10   0    5.60    7.50
  15  10   0    0.30    7.00
  15  10   0   10.60    7.50
 -16 -10   0   46.60   11.50
 -16 -10   0   40.80   12.80
 -16 -10   0   18.90    9.30
 -16 -10   0   58.69    7.50
  16  10   0   75.09   14.50
  16  10   0   36.40    9.90
  16  10   0   29.80   10.10
  16  10   0   49.10   11.10
  16  10   0   40.90   11.40
 -17 -10   0   30.10   11.00
 -17 -10   0   35.90   13.50
 -17 -10   0   32.60   13.70
  17  10   0   30.40   11.20
  17  10   0   32.40   12.60
  17  10   0   35.30   10.80
  17  10   0   29.80   10.50
  11 -11   0   93.99   15.10
  11 -11   0  106.69   19.30
  11 -11   0  123.89   18.60
  11 -11   0  123.09   14.30
  11 -11   0   58.39   14.20
 -11  11   0   94.29   16.70
 -11  11   0  101.99   14.70
 -11  11   0   73.19   14.80
 -11  11   0   85.89   16.80
  10 -11   0   81.89   16.10
  10 -11   0  126.59   15.00
  10 -11   0  128.99   16.40
  10 -11   0  110.19   24.40
  10 -11   0  126.49   16.70
 -10  11   0   98.09   17.70
 -10  11   0  111.89   16.60
 -10  11   0  106.69   17.90
 -10  11   0   90.79   16.00
 -10  11   0  127.79   18.80
   9 -11   0   55.69   10.40
   9 -11   0   59.39   13.10
   9 -11   0   44.30   12.60
   9 -11   0   67.69   15.80
   9 -11   0   53.39   10.90
  -9  11   0   45.70   12.80
  -9  11   0   74.09    7.90
  -9  11   0   47.40   10.60
  -9  11   0   56.69   11.50
  -9  11   0   64.89   13.40
  -9  11   0   69.59   11.80
   8 -11   0   82.09   15.50
   8 -11   0   71.49   14.20
   8 -11   0   69.89   11.50
   8 -11   0   69.79   12.70
   8 -11   0   84.49   12.10
   8 -11   0   75.99   14.40
  -8  11   0   61.39   11.50
  -8  11   0   59.29   13.40
  -8  11   0   50.19    6.90
  -8  11   0   73.09    7.40
  -8  11   0   87.79   16.00
  -8  11   0   69.79   12.50
  -8  11   0   64.99   11.90
   7 -11   0  -10.80    7.00
   7 -11   0   15.80    8.10
   7 -11   0    8.90    7.30
   7 -11   0   21.10    7.90
   7 -11   0   14.10    7.10
   7 -11   0    9.40    5.40
  -7  11   0   -6.30    7.00
  -7  11   0    6.90    7.00
  -7  11   0    5.50    5.60
  -7  11   0    6.10    3.80
  -7  11   0   10.50    6.90
  -7  11   0    4.90    3.90
  -7  11   0   15.60    6.70
  -7  11   0   11.10    7.40
   6 -11   0   26.90   11.40
   6 -11   0   35.30    7.00
   6 -11   0   22.80    6.40
   6 -11   0   26.30   13.20
   6 -11   0   33.40    9.70
   6 -11   0   22.30    8.80
   6 -11   0   30.60    7.00
   6 -11   0   44.60    8.90
  -6  11   0   13.80    7.40
  -6  11   0   43.20    8.80
  -6  11   0   34.20    9.70
  -6  11   0   26.90    5.30
  -6  11   0   45.00   11.90
  -6  11   0   29.40    8.40
  -6  11   0   36.30    9.90
  -6  11   0   27.20    9.40
   5 -11   0   57.29   12.30
   5 -11   0   48.30   10.40
   5 -11   0   52.59    9.40
   5 -11   0   51.69   11.00
   5 -11   0   47.10    9.20
   5 -11   0   42.20    8.00
   5 -11   0   45.40    7.90
   5 -11   0   49.20   10.60
   5 -11   0   50.59   11.50
  -5  11   0   45.40    6.90
  -5  11   0   66.09   12.60
  -5  11   0   34.90    9.30
  -5  11   0   49.50    6.80
  -5  11   0   54.59   10.90
  -5  11   0   47.60   12.60
  -5  11   0   51.89    9.40
  -5  11   0   46.30    8.80
  -5  11   0   49.30   10.00
   4 -11   0   61.19   12.30
   4 -11   0   54.59   12.50
   4 -11   0   53.49    8.60
   4 -11   0   62.49    9.90
   4 -11   0   54.59   11.30
   4 -11   0   62.49   11.60
   4 -11   0   42.20    9.80
   4 -11   0   42.60    7.50
  -4  11   0   42.50    9.70
  -4  11   0   57.39    7.30
  -4  11   0   41.20    9.20
  -4  11   0   46.40    8.20
  -4  11   0   40.40    8.10
  -4  11   0   50.09   10.00
  -4  11   0   66.39    8.10
  -4  11   0   50.49    9.80
  -4  11   0   59.29   10.90
  -4  11   0   35.30    8.20
   3 -11   0   20.20    5.00
   3 -11   0   16.40    5.90
   3 -11   0   17.10    7.30
   3 -11   0   30.60   12.10
   3 -11   0   24.70    8.50
   3 -11   0   14.80    5.70
   3 -11   0   19.60    8.90
   3 -11   0   20.40    7.80
  -3  11   0   17.60    6.90
  -3  11   0   11.70    4.30
  -3  11   0   32.80   11.80
  -3  11   0    6.30    6.30
  -3  11   0   15.90    6.90
  -3  11   0   14.00    5.30
  -3  11   0   12.70    5.00
  -3  11   0   12.80    4.30
  -3  11   0   30.10    8.00
  -3  11   0   16.00    6.00
  -3  11   0   17.30    5.00
   2 -11   0   21.80    5.00
   2 -11   0   27.30    8.00
   2 -11   0   24.00   11.20
   2 -11   0   15.80    6.20
   2 -11   0   30.40    7.20
   2 -11   0   19.60    5.60
   2 -11   0   17.40    5.90
   2 -11   0   23.60    7.40
   2 -11   0   16.80    6.90
  -2  11   0   16.50    5.50
  -2  11   0   19.90    6.50
  -2  11   0   17.20    6.30
  -2  11   0   15.30    6.10
  -2  11   0   22.70    7.50
  -2  11   0   18.60    5.20
  -2  11   0   14.80    6.10
  -2  11   0   19.00    5.10
  -2  11   0   16.10    4.30
  -2  11   0   12.60    5.70
  -2  11   0   14.70    6.30
   1 -11   0   67.09   11.80
   1 -11   0   71.09    7.90
   1 -11   0   59.29   10.40
   1 -11   0   68.59    7.40
   1 -11   0   84.09   10.70
   1 -11   0   74.19    9.10
   1 -11   0   77.59   11.20
   1 -11   0   69.49   10.60
   1 -11   0   53.59    9.50
   1 -11   0   68.49   11.70
  -1  11   0   55.89    9.90
  -1  11   0   55.69   11.00
  -1  11   0   73.89    8.80
  -1  11   0   81.19   11.60
  -1  11   0   64.09    9.20
  -1  11   0   66.49    8.40
  -1  11   0   78.69   13.00
  -1  11   0   43.50   11.10
  -1  11   0   74.69    8.50
  -1  11   0   60.39    9.80
   0 -11   0  149.19   13.90
   0 -11   0  146.29   14.90
   0 -11   0  143.19   13.00
   0 -11   0  134.79   14.20
   0 -11   0  147.79   11.80
   0 -11   0  139.59   11.40
   0 -11   0  142.89   14.80
   0 -11   0  132.49    9.20
   0 -11   0  117.59   13.00
   0 -11   0  141.69   14.70
   0 -11   0  142.89    9.30
   0  11   0  186.68   20.90
   0  11   0  152.78   14.50
   0  11   0  135.09   13.00
   0  11   0  156.38   14.70
   0  11   0  116.39   12.50
   0  11   0  122.39   11.00
   0  11   0  143.29   11.00
   0  11   0  144.79   11.40
   0  11   0  138.59   11.80
   0  11   0  127.69   14.00
   0  11   0  145.69   15.00
  -1 -11   0  527.75   21.70
  -1 -11   0  522.55   26.60
  -1 -11   0  458.65   25.10
  -1 -11   0  497.85   16.90
  -1 -11   0  457.65   24.70
  -1 -11   0  444.26   20.50
  -1 -11   0  467.75   23.50
  -1 -11   0  556.14   23.90
  -1 -11   0  507.65   25.70
  -1 -11   0  472.35   24.60
  -1 -11   0  480.55   15.90
   1  11   0  492.15   20.60
   1  11   0  496.95   20.30
   1  11   0  530.15   25.80
   1  11   0  499.05   25.80
   1  11   0  462.65   19.80
   1  11   0  471.05   24.00
   1  11   0  491.65   24.00
   1  11   0  512.35   26.30
   1  11   0  493.65   25.40
   1  11   0  487.75   22.00
  -2 -11   0  269.67   18.80
  -2 -11   0  287.57   18.50
  -2 -11   0  304.67   19.60
  -2 -11   0  298.17   19.70
  -2 -11   0  308.87   17.00
  -2 -11   0  297.77   19.20
  -2 -11   0  305.87   11.80
  -2 -11   0  310.87   12.30
  -2 -11   0  309.17   20.20
  -2 -11   0  322.67   18.60
   2  11   0  282.87   17.70
   2  11   0  325.77   19.50
   2  11   0  313.17   15.90
   2  11   0  290.37   18.60
   2  11   0  310.57   19.60
   2  11   0  312.97   14.90
   2  11   0  290.87   17.10
   2  11   0  316.77   20.00
   2  11   0  309.97   20.00
   2  11   0  315.87   16.80
  -3 -11   0  389.56   13.90
  -3 -11   0  381.16   14.00
  -3 -11   0  437.36   22.80
  -3 -11   0  368.46   21.80
  -3 -11   0  406.06   22.70
  -3 -11   0  393.86   21.40
  -3 -11   0  397.26   19.70
  -3 -11   0  409.96   21.10
  -3 -11   0  370.06   21.90
  -3 -11   0  372.56   21.60
   3  11   0  374.96   20.30
   3  11   0  379.76   22.80
   3  11   0  407.26   20.20
   3  11   0  374.46   22.00
   3  11   0  377.86   21.00
   3  11   0  410.36   23.10
   3  11   0  377.16   17.80
   3  11   0  414.66   21.50
   3  11   0  386.96   15.80
   3  11   0  421.96   19.70
  -4 -11   0  754.22   21.70
  -4 -11   0  769.72   32.20
  -4 -11   0  708.83   29.50
  -4 -11   0  769.32   26.60
  -4 -11   0  764.22   30.00
  -4 -11   0  750.12   30.80
  -4 -11   0  729.03   31.20
  -4 -11   0  789.12   33.50
  -4 -11   0  776.52   29.70
   4  11   0  751.32   31.40
   4  11   0  746.43   29.30
   4  11   0  715.83   25.70
   4  11   0  744.93   30.10
   4  11   0  772.82   32.70
   4  11   0  727.63   21.90
   4  11   0  722.23   28.90
   4  11   0  737.93   21.40
   4  11   0  717.53   30.80
   4  11   0  786.52   31.20
   4  11   0  752.72   28.80
   4  11   0  747.83   27.60
  -5 -11   0  448.66   23.30
  -5 -11   0  428.56   21.50
  -5 -11   0  424.66   22.80
  -5 -11   0  419.76   23.20
  -5 -11   0  452.35   16.60
  -5 -11   0  424.66   23.50
  -5 -11   0  432.76   25.40
  -5 -11   0  430.96   23.70
  -5 -11   0  409.86   13.30
  -5 -11   0  436.86   22.30
   5  11   0  436.26   23.80
   5  11   0  431.56   22.50
   5  11   0  422.76   20.60
   5  11   0  434.76   20.50
   5  11   0  389.36   20.80
   5  11   0  437.56   23.60
   5  11   0  448.76   22.30
   5  11   0  439.36   21.80
   5  11   0  402.56   21.20
   5  11   0  426.46   14.00
   5  11   0  423.26   19.20
   5  11   0  447.16   24.20
  -6 -11   0  328.77   20.10
  -6 -11   0  301.77   19.80
  -6 -11   0  325.07   20.80
  -6 -11   0  296.37    9.00
  -6 -11   0  301.97   18.20
  -6 -11   0  299.17   14.50
  -6 -11   0  345.47   20.10
  -6 -11   0  336.07   20.00
  -6 -11   0  355.76   21.30
   6  11   0  332.97   18.70
   6  11   0  318.87   16.80
   6  11   0  305.57   19.10
   6  11   0  322.57   17.80
   6  11   0  288.37   23.40
   6  11   0  310.67   15.10
   6  11   0  343.57   21.10
   6  11   0  304.67   20.30
   6  11   0  322.27   18.90
   6  11   0  294.47   18.00
   6  11   0  300.17    9.70
   6  11   0  316.27   20.70
  -7 -11   0  175.48   15.40
  -7 -11   0  170.98   16.10
  -7 -11   0  169.08   15.10
  -7 -11   0  189.28   14.80
  -7 -11   0  174.68   16.10
  -7 -11   0  171.38   14.50
  -7 -11   0  159.08   11.30
  -7 -11   0  143.29   14.20
   7  11   0  181.88   14.70
   7  11   0  173.38   15.90
   7  11   0  157.88   15.00
   7  11   0  155.48   13.80
   7  11   0  163.58   13.40
   7  11   0  159.88   11.50
   7  11   0  145.89   14.50
   7  11   0  185.78   14.60
   7  11   0  165.88   14.10
   7  11   0  171.38   15.90
  -8 -11   0  307.37   17.10
  -8 -11   0  315.67   20.50
  -8 -11   0  305.17   20.10
  -8 -11   0  295.27   19.90
  -8 -11   0  303.67   17.90
  -8 -11   0  308.47   21.30
  -8 -11   0  298.17   20.60
  -8 -11   0  296.07   21.00
   8  11   0  295.87   20.50
   8  11   0  312.37   17.30
   8  11   0  313.27   18.10
   8  11   0  278.87   18.40
   8  11   0  317.77   18.30
   8  11   0  346.47   19.40
   8  11   0  333.67   19.90
   8  11   0  260.87   18.30
   8  11   0  335.47   22.20
   8  11   0  306.17   20.70
  -9 -11   0  304.07   21.70
  -9 -11   0  282.57   17.30
  -9 -11   0  282.67   19.60
  -9 -11   0  247.28   19.50
  -9 -11   0  283.07   21.10
  -9 -11   0  259.27   16.80
  -9 -11   0  323.37   21.40
   9  11   0  280.57   18.30
   9  11   0  280.07   16.90
   9  11   0  254.37   18.30
   9  11   0  260.27   17.40
   9  11   0  271.47   20.20
   9  11   0  275.77   17.50
   9  11   0  238.38   18.90
   9  11   0  305.87   21.50
 -10 -11   0   -1.20    4.40
 -10 -11   0   -1.70    4.20
 -10 -11   0   -1.90    4.50
 -10 -11   0    4.60    5.20
 -10 -11   0   -0.50    4.80
  10  11   0    0.70    3.00
  10  11   0   -8.70    4.10
  10  11   0    1.40    4.60
  10  11   0   -5.10    4.00
  10  11   0   -0.10    3.10
  10  11   0   -0.50    3.60
  10  11   0   -4.40    3.60
 -11 -11   0   22.90    7.60
 -11 -11   0   24.30    8.90
 -11 -11   0   24.70    7.70
 -11 -11   0   10.70    4.70
 -11 -11   0   24.90    8.00
 -11 -11   0   36.50    9.30
 -11 -11   0   19.00    6.70
  11  11   0   17.30    6.20
  11  11   0   10.50    6.10
  11  11   0   23.80    7.70
  11  11   0   22.80    8.50
  11  11   0   24.10    7.10
  11  11   0    6.00    6.60
  11  11   0   21.80    5.40
 -12 -11   0   27.10    6.40
 -12 -11   0   42.50   10.30
 -12 -11   0   15.80   10.40
 -12 -11   0   39.50    8.70
 -12 -11   0   41.10   11.00
 -12 -11   0   31.00    9.80
 -12 -11   0   30.00    8.90
  12  11   0   54.99   12.60
  12  11   0   36.20    8.50
  12  11   0   29.30    7.70
  12  11   0   32.70    8.10
  12  11   0   38.30    8.70
  12  11   0   41.80    7.20
 -13 -11   0    2.10    4.40
 -13 -11   0    5.90    6.40
 -13 -11   0   -3.70    4.50
 -13 -11   0   -1.80    4.00
 -13 -11   0   11.00    5.50
 -13 -11   0    0.20    5.60
  13  11   0   -5.70    5.40
  13  11   0   -9.70    4.20
  13  11   0   -9.10    4.10
  13  11   0   -4.60    3.50
  13  11   0   -0.40    4.20
  13  11   0   -4.00    4.00
 -14 -11   0   11.50    7.40
 -14 -11   0   17.00    8.30
 -14 -11   0   12.00    4.70
 -14 -11   0   16.50    6.60
 -14 -11   0   24.90    7.80
 -14 -11   0    3.80    7.60
  14  11   0   11.60    7.00
  14  11   0   11.40    6.40
  14  11   0   20.10    3.70
  14  11   0    9.80    6.80
  14  11   0   17.10    8.00
  14  11   0    7.60   10.90
  14  11   0    5.70    7.00
 -15 -11   0   36.70   10.70
 -15 -11   0   29.90    4.60
 -15 -11   0   16.70    8.50
 -15 -11   0   50.79   13.00
 -15 -11   0   24.00    9.60
 -15 -11   0   28.00   11.30
  15  11   0   32.00   10.20
  15  11   0   37.50    5.40
  15  11   0   33.90   11.70
  15  11   0   42.20   10.50
  15  11   0   25.10    9.70
  15  11   0   45.80    9.90
 -16 -11   0   75.69   13.80
 -16 -11   0   80.79   16.10
 -16 -11   0   58.59   14.30
  16  11   0   57.69   15.10
  16  11   0   62.19   13.30
  16  11   0   48.50   11.70
  16  11   0   58.19   12.70
  16  11   0   29.60   17.40
 -17 -11   0   69.69   15.20
 -17 -11   0   75.79   15.10
  17  11   0   63.59   13.40
  17  11   0   81.69   16.40
  17  11   0   75.29   14.30
  17  11   0   84.89   15.90
  10 -12   0   38.20   10.30
  10 -12   0   40.60   13.50
  10 -12   0   32.30   11.10
 -10  12   0   47.30   11.00
 -10  12   0   62.39   14.30
 -10  12   0   76.39   16.60
 -10  12   0   32.40   12.70
 -10  12   0   65.79   12.20
   9 -12   0   20.20   11.20
   9 -12   0   16.00    8.40
   9 -12   0    9.90    8.10
   9 -12   0   24.40    8.70
   9 -12   0   26.80   12.10
  -9  12   0   22.20    4.60
  -9  12   0   24.70    8.90
  -9  12   0   11.90   11.00
  -9  12   0   24.80   11.60
  -9  12   0   21.00   11.00
   8 -12   0    8.60    6.20
   8 -12   0    8.20    8.30
   8 -12   0    1.10    6.60
   8 -12   0    8.70    6.90
   8 -12   0    8.70    8.40
  -8  12   0   -5.40    4.10
  -8  12   0    7.50    9.90
  -8  12   0    0.60    6.10
  -8  12   0    2.80    7.50
  -8  12   0    0.90    7.40
  -8  12   0    0.90    6.50
   7 -12   0  -10.20    6.30
   7 -12   0    7.40    7.30
   7 -12   0    6.00    7.00
   7 -12   0    4.60    7.60
   7 -12   0    5.60    5.70
   7 -12   0   -6.50    4.40
  -7  12   0    9.20    6.80
  -7  12   0    2.70    5.60
  -7  12   0    0.50    3.10
  -7  12   0    5.90    7.60
  -7  12   0   -0.10    7.40
  -7  12   0   -2.00    7.40
   6 -12   0    3.10    5.30
   6 -12   0    7.90    7.50
   6 -12   0   -2.20    6.20
   6 -12   0   -6.40    5.10
   6 -12   0   13.70    7.80
   6 -12   0    5.30    4.00
  -6  12   0    1.90    5.80
  -6  12   0    2.60    6.10
  -6  12   0    3.50    7.20
  -6  12   0    8.20    7.30
  -6  12   0   -1.10    3.00
  -6  12   0    0.20    4.40
  -6  12   0   11.00    4.90
   5 -12   0   16.20    5.80
   5 -12   0   15.50    6.20
   5 -12   0   26.00    8.70
   5 -12   0   18.00    8.20
   5 -12   0   18.20    8.60
   5 -12   0   16.50    6.70
   5 -12   0    8.90    5.80
   5 -12   0   22.80    6.80
  -5  12   0   18.10    8.30
  -5  12   0   26.20    9.60
  -5  12   0   26.20    9.80
  -5  12   0   15.10    6.10
  -5  12   0   13.80    9.00
  -5  12   0   27.60    4.40
  -5  12   0   19.20    5.30
  -5  12   0    7.10    6.00
  -5  12   0   20.40    9.10
   4 -12   0    6.20    4.80
   4 -12   0   -0.70    5.10
   4 -12   0    6.00    6.30
   4 -12   0    6.30    8.50
   4 -12   0   -1.20    3.80
   4 -12   0    9.20    6.40
   4 -12   0   17.10    6.20
   4 -12   0    3.60    5.50
  -4  12   0   -8.70   10.80
  -4  12   0    5.50    6.90
  -4  12   0    7.90    6.30
  -4  12   0   13.30    5.10
  -4  12   0   14.00    7.40
  -4  12   0   11.80   10.50
  -4  12   0   21.20    8.10
  -4  12   0   15.20    5.60
  -4  12   0   12.60    4.40
   3 -12   0   22.80    8.20
   3 -12   0   42.10    6.90
   3 -12   0   36.00    9.90
   3 -12   0   42.40    8.70
   3 -12   0   46.10   11.40
   3 -12   0   23.40    8.00
   3 -12   0   28.70    7.90
   3 -12   0   47.50    8.70
  -3  12   0   33.50    9.90
  -3  12   0   43.50    7.00
  -3  12   0   29.90    8.40
  -3  12   0   25.50    8.60
  -3  12   0   35.60    6.60
  -3  12   0   40.10   11.00
  -3  12   0   42.40    9.80
  -3  12   0   39.50   10.10
  -3  12   0   29.10    7.00
   2 -12   0  191.08   18.20
   2 -12   0  158.68   16.10
   2 -12   0  180.98   11.80
   2 -12   0  193.58   15.00
   2 -12   0  169.58   14.50
   2 -12   0  220.88   19.10
   2 -12   0  196.68   13.20
   2 -12   0  164.38   17.90
  -2  12   0  181.48   18.50
  -2  12   0  198.58   34.20
  -2  12   0  157.18   17.80
  -2  12   0  181.88   16.70
  -2  12   0  173.48   17.80
  -2  12   0  197.78   16.20
  -2  12   0  211.88   19.00
  -2  12   0  182.88   13.90
  -2  12   0  190.28   13.00
  -2  12   0  179.38   12.00
  -2  12   0  193.68   12.80
   1 -12   0  203.18   14.90
   1 -12   0  231.18   19.50
   1 -12   0  225.48   19.40
   1 -12   0  185.48   17.80
   1 -12   0  191.88   11.60
   1 -12   0  208.68   16.20
   1 -12   0  211.58   19.30
   1 -12   0  253.17   23.30
   1 -12   0  211.98   12.60
  -1  12   0  220.78   18.90
  -1  12   0  227.28   14.30
  -1  12   0  228.08   16.00
  -1  12   0  191.98   17.30
  -1  12   0  205.08   14.30
  -1  12   0  191.78   15.30
  -1  12   0  206.58   17.80
  -1  12   0  214.38   13.60
  -1  12   0  226.68   19.50
  -1  12   0  224.08   19.20
   0 -12   0  195.48   15.20
   0 -12   0  196.88   17.60
   0 -12   0  208.48   18.20
   0 -12   0  182.98   17.40
   0 -12   0  217.18   17.50
   0 -12   0  199.68   11.40
   0 -12   0  193.28   10.90
   0 -12   0  210.88   15.00
   0  12   0  203.28   13.70
   0  12   0  206.48   14.80
   0  12   0  195.48   16.80
   0  12   0  240.48   21.10
   0  12   0  222.08   18.50
   0  12   0  194.98   17.90
   0  12   0  209.38   13.60
   0  12   0  220.98   18.90
   0  12   0  200.68   13.70
  -1 -12   0  631.14   19.60
  -1 -12   0  586.04   29.30
  -1 -12   0  618.44   24.70
  -1 -12   0  589.94   29.70
  -1 -12   0  598.24   24.80
  -1 -12   0  559.64   28.30
  -1 -12   0  593.64   18.40
  -1 -12   0  554.24   28.90
  -1 -12   0  673.43   27.90
   1  12   0  634.84   24.30
   1  12   0  573.24   29.50
   1  12   0  602.54   24.00
   1  12   0  592.74   25.70
   1  12   0  618.64   30.30
   1  12   0  594.14   23.50
   1  12   0  623.34   30.40
   1  12   0  658.03   29.20
  -2 -12   0  265.07   19.60
  -2 -12   0  264.27   11.30
  -2 -12   0  263.07   19.00
  -2 -12   0  270.47   21.50
  -2 -12   0  266.97   19.80
  -2 -12   0  299.77   28.00
  -2 -12   0  290.47   18.60
  -2 -12   0  255.77   19.80
  -2 -12   0  279.57   12.00
  -2 -12   0  256.67   15.70
  -2 -12   0  289.17   20.60
   2  12   0  289.67   20.50
   2  12   0  271.67   14.90
   2  12   0  276.57   20.40
   2  12   0  292.07   19.40
   2  12   0  263.87   19.70
   2  12   0  245.78   19.00
   2  12   0  255.87   15.30
   2  12   0  272.17   19.00
   2  12   0  288.27   19.00
   2  12   0  287.27   16.50
  -3 -12   0  672.03   28.30
  -3 -12   0  645.24   19.00
  -3 -12   0  627.74   30.20
  -3 -12   0  662.83   27.00
  -3 -12   0  633.84   28.70
  -3 -12   0  618.14   29.60
  -3 -12   0  674.03   30.40
  -3 -12   0  656.63   19.40
  -3 -12   0  653.53   30.10
  -3 -12   0  696.13   25.80
  -3 -12   0  673.43   31.40
   3  12   0  647.94   30.40
   3  12   0  656.73   28.70
   3  12   0  619.74   27.10
   3  12   0  618.64   24.20
   3  12   0  624.14   30.40
   3  12   0  653.83   28.90
   3  12   0  651.43   25.70
   3  12   0  646.64   30.40
   3  12   0  647.64   29.50
   3  12   0  666.43   22.60
  -4 -12   0  268.97   19.40
  -4 -12   0  244.98   17.50
  -4 -12   0  304.87   20.40
  -4 -12   0  265.17   17.10
  -4 -12   0  274.87   19.60
  -4 -12   0  280.67   18.50
  -4 -12   0  276.37   12.20
  -4 -12   0  287.87   12.60
  -4 -12   0  284.07   19.30
  -4 -12   0  303.57   16.80
  -4 -12   0  251.97   22.20
   4  12   0  249.18   16.40
   4  12   0  276.67   15.90
   4  12   0  297.87   20.70
   4  12   0  264.47   12.70
   4  12   0  294.77   18.40
   4  12   0  292.87   20.30
   4  12   0  294.97   23.60
   4  12   0  291.07   20.10
   4  12   0  261.37   18.30
   4  12   0  279.77   18.80
  -5 -12   0  284.27   20.50
  -5 -12   0  284.37   18.90
  -5 -12   0  306.17   20.90
  -5 -12   0  294.47   18.60
  -5 -12   0  322.77   20.90
  -5 -12   0  265.87   11.40
  -5 -12   0  311.87   19.60
  -5 -12   0  324.97   21.40
  -5 -12   0  327.77   14.10
  -5 -12   0  298.27   23.70
   5  12   0  281.27   18.80
   5  12   0  298.27   18.10
   5  12   0  314.07   21.00
   5  12   0  312.07   12.50
   5  12   0  317.07   21.40
   5  12   0  287.87   18.90
   5  12   0  293.17   18.70
   5  12   0  301.87   16.60
   5  12   0  329.67   18.40
   5  12   0  279.17   18.30
   5  12   0  306.97   21.00
  -6 -12   0   27.90    7.60
  -6 -12   0   35.90    8.60
  -6 -12   0   20.70    6.40
  -6 -12   0   22.70    7.20
  -6 -12   0   25.20    6.30
  -6 -12   0   29.40    5.80
  -6 -12   0   13.70    6.10
  -6 -12   0   14.50    6.40
   6  12   0   21.60    6.90
   6  12   0   21.40    7.60
   6  12   0   13.30    4.10
   6  12   0   21.30    6.30
   6  12   0   27.10    6.70
   6  12   0   18.60    6.80
   6  12   0   22.30    7.80
   6  12   0   26.40    3.60
   6  12   0   14.50    6.00
   6  12   0    9.70    5.80
   6  12   0   37.30    8.30
  -7 -12   0   94.89   12.60
  -7 -12   0   90.69   12.80
  -7 -12   0   73.69   10.70
  -7 -12   0   79.19   11.50
  -7 -12   0   91.99   13.10
  -7 -12   0   87.49   12.50
  -7 -12   0  101.99    9.80
  -7 -12   0   80.09   12.60
   7  12   0   86.39   11.30
   7  12   0   83.99    9.40
   7  12   0   82.89   12.10
   7  12   0   96.49   11.30
   7  12   0   92.39   12.90
   7  12   0   72.69   11.00
   7  12   0   90.49   13.20
   7  12   0   87.79   11.60
   7  12   0   59.69    8.80
  -8 -12   0  145.49   15.90
  -8 -12   0  132.99   16.90
  -8 -12   0  170.48   16.60
  -8 -12   0  149.09   16.00
  -8 -12   0  142.59   15.10
  -8 -12   0  149.09   12.70
  -8 -12   0  122.89   13.10
  -8 -12   0  158.48   15.30
   8  12   0  138.69   14.30
   8  12   0  161.58   14.00
   8  12   0  147.69   13.60
   8  12   0  122.09   11.30
   8  12   0  136.69   12.70
   8  12   0  166.98   16.70
   8  12   0  145.19   15.80
   8  12   0  148.09   15.70
  -9 -12   0   20.00    7.10
  -9 -12   0   26.60    8.90
  -9 -12   0   17.60    6.60
  -9 -12   0   17.80    6.10
  -9 -12   0   20.60    6.80
  -9 -12   0   11.80    5.40
  -9 -12   0   23.90    6.70
   9  12   0    9.70    5.50
   9  12   0    7.90    5.00
   9  12   0   25.70    6.40
   9  12   0   20.00    6.60
   9  12   0   28.70    7.20
   9  12   0   21.20    7.30
   9  12   0   24.30    7.40
 -10 -12   0   60.09   10.90
 -10 -12   0   70.89   12.10
 -10 -12   0   58.59   10.00
 -10 -12   0   53.59   10.60
 -10 -12   0   77.29   12.90
 -10 -12   0   61.09   10.00
 -10 -12   0   78.89   14.10
  10  12   0   64.59   10.00
  10  12   0   52.99   10.50
  10  12   0   61.19   10.10
  10  12   0   53.29   10.40
  10  12   0   56.69   10.90
  10  12   0   52.29    9.70
  10  12   0   71.19   11.40
 -11 -12   0  176.78   13.90
 -11 -12   0  199.88   20.30
 -11 -12   0  217.68   20.50
 -11 -12   0  172.98   18.40
 -11 -12   0  185.58   25.70
 -11 -12   0  214.98   18.90
 -11 -12   0  204.58   17.30
  11  12   0  193.88   23.30
  11  12   0  199.08   19.50
  11  12   0  218.68   17.80
  11  12   0  169.98   15.80
  11  12   0  171.28   17.50
  11  12   0  173.68   18.30
  11  12   0  188.68   14.50
 -12 -12   0   32.00    9.90
 -12 -12   0   44.40   10.10
 -12 -12   0   38.10    9.20
 -12 -12   0   37.30    9.10
 -12 -12   0   40.40    9.90
 -12 -12   0   37.40   10.30
 -12 -12   0   31.40    7.90
  12  12   0   24.40    8.00
  12  12   0   39.30    7.30
  12  12   0   42.50   10.10
  12  12   0   33.70    9.60
  12  12   0   33.70   12.10
  12  12   0   24.10    7.70
 -13 -12   0   26.20    9.60
 -13 -12   0   23.30    8.10
 -13 -12   0   11.20    6.00
 -13 -12   0   15.60    8.80
 -13 -12   0   26.00    8.90
 -13 -12   0   22.70    8.10
 -13 -12   0   16.80   10.20
  13  12   0   23.70    9.20
  13  12   0   14.60    8.00
  13  12   0   18.40    7.10
  13  12   0   23.40    8.70
  13  12   0   17.10    5.60
  13  12   0   13.70    6.90
 -14 -12   0   68.89   12.90
 -14 -12   0   64.79   13.30
 -14 -12   0   55.89    8.50
 -14 -12   0   83.99   14.90
 -14 -12   0   49.90   12.60
 -14 -12   0   74.49   12.50
  14  12   0   73.69   13.40
  14  12   0   79.09   14.10
  14  12   0   94.29   10.20
  14  12   0   68.79   13.70
  14  12   0   65.89   12.90
  14  12   0   70.19   13.50
 -15 -12   0   27.40    9.10
 -15 -12   0   41.10   11.10
 -15 -12   0   45.20   12.70
 -15 -12   0   26.00   10.80
 -15 -12   0   78.79   14.70
 -15 -12   0   43.40   11.20
  15  12   0   17.50    9.20
  15  12   0   36.50    9.90
  15  12   0   41.90   11.00
  15  12   0   44.00   11.50
  15  12   0   24.50    9.70
  15  12   0   32.20    9.80
 -16 -12   0   53.49   13.90
 -16 -12   0   40.30   13.00
 -16 -12   0   57.49   14.20
  16  12   0   36.50   10.00
  16  12   0   46.20   11.70
  16  12   0   56.89   12.70
  16  12   0   40.20   11.30
  16  12   0   41.80    6.00
   9 -13   0    4.20   10.80
   9 -13   0   26.80   12.80
   9 -13   0   16.80    8.80
   9 -13   0   25.90    9.90
   9 -13   0   13.90    7.80
  -9  13   0   11.00   10.40
  -9  13   0   19.40    9.10
  -9  13   0    7.80    6.80
  -9  13   0   20.40   21.70
  -9  13   0   25.30   10.10
   8 -13   0   20.20    7.70
   8 -13   0   21.20    9.30
   8 -13   0   28.10    9.90
   8 -13   0   23.00    8.90
   8 -13   0   22.80   11.00
  -8  13   0   32.90   11.40
  -8  13   0   11.50   10.90
  -8  13   0   31.20    4.90
  -8  13   0   31.20   11.60
  -8  13   0   20.10    8.70
   7 -13   0   18.60    9.90
   7 -13   0    7.50    6.30
   7 -13   0   11.60    8.20
   7 -13   0   10.80    5.90
   7 -13   0    4.40    8.70
  -7  13   0   15.90    4.20
  -7  13   0   18.30    8.60
  -7  13   0   -3.00    5.60
  -7  13   0    9.40    6.70
  -7  13   0   15.10    7.80
  -7  13   0   24.00    9.70
   6 -13   0   54.19   12.20
   6 -13   0   59.29   11.10
   6 -13   0   65.69   11.40
   6 -13   0   80.99   15.40
   6 -13   0   53.59   12.00
  -6  13   0   62.09   13.70
  -6  13   0   64.89   12.80
  -6  13   0   74.59   13.80
  -6  13   0   45.00   10.20
  -6  13   0   68.69   11.30
  -6  13   0   69.79   13.00
  -6  13   0   57.79    7.50
   5 -13   0   61.49    9.60
   5 -13   0   97.09   21.20
   5 -13   0   53.59   11.90
   5 -13   0   85.29   13.90
   5 -13   0   69.09   10.70
   5 -13   0   70.89   11.10
   5 -13   0   56.29   12.50
  -5  13   0   79.09   11.40
  -5  13   0   72.39    9.10
  -5  13   0   83.69    8.50
  -5  13   0   57.09   12.00
  -5  13   0   85.99   15.60
  -5  13   0   63.59   12.60
  -5  13   0   57.69   14.20
   4 -13   0  105.09   15.80
   4 -13   0  124.39   17.60
   4 -13   0  112.99   13.70
   4 -13   0  107.39   14.80
   4 -13   0   80.49   19.20
   4 -13   0  102.39   15.70
   4 -13   0  131.49   13.90
  -4  13   0  118.09   12.40
  -4  13   0  127.09   15.80
  -4  13   0  128.89   17.40
  -4  13   0  108.19    9.90
  -4  13   0  122.49   15.10
  -4  13   0   87.59   12.40
  -4  13   0  129.09   16.90
  -4  13   0  101.69   10.20
  -4  13   0   96.09   15.10
   3 -13   0  327.37   20.30
   3 -13   0  286.47   23.70
   3 -13   0  299.37   16.70
   3 -13   0  313.77   24.70
   3 -13   0  339.77   20.70
   3 -13   0  357.26   27.90
   3 -13   0  331.37   28.50
   3 -13   0  311.97   24.40
  -3  13   0  335.37   25.50
  -3  13   0  291.17   24.10
  -3  13   0  323.97   26.80
  -3  13   0  272.97   19.00
  -3  13   0  330.67   18.30
  -3  13   0  346.07   23.20
  -3  13   0  362.46   17.90
  -3  13   0  344.47   22.90
  -3  13   0  337.77   18.00
  -3  13   0  315.17   24.80
   2 -13   0  206.38   19.00
   2 -13   0  244.98   20.40
   2 -13   0  240.18   21.40
   2 -13   0  230.48   13.80
   2 -13   0  213.18   20.40
   2 -13   0  235.28   14.80
   2 -13   0  202.78   20.00
   2 -13   0  203.28   16.00
  -2  13   0  224.98   19.30
  -2  13   0  225.98   16.90
  -2  13   0  232.18   14.30
  -2  13   0  239.58   21.70
  -2  13   0  231.18   20.60
  -2  13   0  195.88   20.00
  -2  13   0  247.58   14.90
  -2  13   0  197.88   18.90
  -2  13   0  247.68   18.70
   1 -13   0  249.08   13.90
   1 -13   0  209.98   12.40
   1 -13   0  270.57   17.50
   1 -13   0  218.28   20.70
   1 -13   0  232.88   20.40
   1 -13   0  253.87   20.30
   1 -13   0  256.07   18.20
   1 -13   0  234.98   19.90
   1 -13   0  269.27   21.80
  -1  13   0  236.18   20.40
  -1  13   0  220.88   17.00
  -1  13   0  247.18   20.80
  -1  13   0  245.38   15.10
  -1  13   0  244.98   15.30
  -1  13   0  262.17   20.40
  -1  13   0  229.08   19.40
  -1  13   0  243.28   19.70
  -1  13   0  245.18   17.70
   0 -13   0  128.79   12.70
   0 -13   0  100.59   14.40
   0 -13   0   98.89   12.70
   0 -13   0   96.79    8.40
   0 -13   0  113.89    9.40
   0 -13   0  111.69   14.10
   0 -13   0  112.99   13.30
   0 -13   0  108.89   14.60
   0 -13   0   95.19   14.10
   0  13   0  111.69   14.90
   0  13   0  118.09   17.40
   0  13   0  105.99   11.60
   0  13   0   92.89   11.60
   0  13   0  111.59   15.40
   0  13   0   90.39   11.00
   0  13   0   88.39   13.70
   0  13   0  117.09   10.90
   0  13   0  109.79   13.50
   0  13   0   85.29   10.30
  -1 -13   0  116.69   17.50
  -1 -13   0   96.99   12.80
  -1 -13   0  100.19   14.50
  -1 -13   0   92.99   11.00
  -1 -13   0   86.09    7.50
  -1 -13   0   78.19   12.30
  -1 -13   0  100.19   11.10
  -1 -13   0  120.49   15.20
  -1 -13   0   89.79   13.00
  -1 -13   0   99.89    7.70
   1  13   0  106.39   14.50
   1  13   0   93.39   11.50
   1  13   0  105.09   10.80
   1  13   0  102.29   11.10
   1  13   0   98.79   13.50
   1  13   0   96.99   10.70
   1  13   0   84.49    9.80
   1  13   0   78.39   12.30
   1  13   0   86.29   13.00
   1  13   0  105.69   14.20
  -2 -13   0  234.78   10.70
  -2 -13   0  229.98   19.50
  -2 -13   0  238.98   19.50
  -2 -13   0  241.68   19.50
  -2 -13   0  238.58   11.30
  -2 -13   0  249.48   15.80
  -2 -13   0  260.77   18.60
  -2 -13   0  308.57   25.10
  -2 -13   0  229.98   16.40
  -2 -13   0  237.38   19.10
   2  13   0  248.68   18.20
   2  13   0  239.28   18.70
   2  13   0  252.87   20.40
   2  13   0  267.37   19.10
   2  13   0  254.07   20.80
   2  13   0  222.68   16.60
   2  13   0  263.27   20.30
   2  13   0  247.68   16.20
   2  13   0  234.28   14.60
  -3 -13   0  133.79   12.80
  -3 -13   0  151.78   16.20
  -3 -13   0  122.79   14.60
  -3 -13   0  164.78   14.90
  -3 -13   0  142.99   12.10
  -3 -13   0  148.59   15.60
  -3 -13   0  137.69    8.10
  -3 -13   0  143.69   16.10
  -3 -13   0  122.49    8.40
  -3 -13   0  135.09   15.40
   3  13   0  131.09   12.40
   3  13   0  148.29   13.30
   3  13   0  141.49   15.40
   3  13   0  142.89   15.30
   3  13   0  156.18   16.60
   3  13   0  126.89   14.20
   3  13   0  155.18   15.50
   3  13   0  140.49   10.80
  -4 -13   0  137.79   12.10
  -4 -13   0  126.29    8.30
  -4 -13   0  128.99   14.50
  -4 -13   0  133.39   14.70
  -4 -13   0  127.99   14.80
  -4 -13   0  142.39   14.70
  -4 -13   0  130.99   15.20
  -4 -13   0  131.39   15.00
  -4 -13   0  109.79   12.40
  -4 -13   0  137.09    8.90
   4  13   0  116.79   13.80
   4  13   0  133.39   14.10
   4  13   0  136.49    9.90
   4  13   0  130.49   13.50
   4  13   0  142.59   13.20
   4  13   0  127.99   13.90
   4  13   0  131.29   15.50
   4  13   0  119.69   14.40
  -5 -13   0   65.39   10.80
  -5 -13   0  112.09    8.60
  -5 -13   0  115.09   13.90
  -5 -13   0   99.59   14.20
  -5 -13   0   86.19   11.90
  -5 -13   0  108.09   13.80
  -5 -13   0   89.49   12.40
   5  13   0   79.89   13.20
   5  13   0   73.39   12.40
   5  13   0   97.49   10.70
   5  13   0   88.89   10.60
   5  13   0   78.79   11.70
   5  13   0   90.49   13.10
   5  13   0   72.29    9.30
   5  13   0   77.49    7.00
   5  13   0   89.59   12.90
  -6 -13   0    1.80    4.50
  -6 -13   0    3.00    5.90
  -6 -13   0    3.40    5.10
  -6 -13   0   -3.10    4.20
  -6 -13   0    1.80    3.10
  -6 -13   0   -3.30    4.40
  -6 -13   0    1.10    3.90
   6  13   0    2.50    4.80
   6  13   0    2.40    4.80
   6  13   0   -6.50    6.00
   6  13   0   -2.00    3.80
   6  13   0   -1.10    3.80
   6  13   0   -4.20    4.10
   6  13   0   -1.40    3.70
   6  13   0   -1.00    2.30
   6  13   0    1.00    2.00
   6  13   0   -0.70    3.80
  -7 -13   0   26.50    8.10
  -7 -13   0   14.60    7.40
  -7 -13   0   10.80    6.10
  -7 -13   0    6.70    5.80
  -7 -13   0   14.20    4.70
  -7 -13   0   17.90    6.60
   7  13   0   26.10    7.40
   7  13   0   12.80    5.00
   7  13   0   14.60    6.70
   7  13   0   15.50    6.00
   7  13   0   16.00    7.60
   7  13   0   17.30    6.30
   7  13   0   17.80    6.90
   7  13   0    9.50    4.50
  -8 -13   0   36.70    9.60
  -8 -13   0   17.30    6.80
  -8 -13   0   24.50    8.60
  -8 -13   0   30.50    8.60
  -8 -13   0   41.20    7.30
  -8 -13   0   26.60    8.60
   8  13   0   35.00    7.00
   8  13   0   25.30    8.10
   8  13   0   31.70    7.40
   8  13   0   28.70    7.80
   8  13   0   43.20   10.80
   8  13   0   34.60    8.00
   8  13   0   36.40    6.60
  -9 -13   0    0.10    4.90
  -9 -13   0   -1.10    4.30
  -9 -13   0    0.70    5.20
  -9 -13   0   -3.00    4.90
  -9 -13   0   -8.10    4.70
  -9 -13   0   -2.20    4.50
   9  13   0   -4.70    2.60
   9  13   0   -0.70    4.70
   9  13   0   -3.60    4.00
   9  13   0   -1.10    3.70
   9  13   0   -1.30    4.20
   9  13   0    4.10    3.80
   9  13   0    6.80    6.20
 -10 -13   0   73.19   14.00
 -10 -13   0   60.39   11.80
 -10 -13   0   88.69   12.80
 -10 -13   0   58.89   11.30
 -10 -13   0   88.99   11.80
 -10 -13   0   47.50   10.30
  10  13   0   85.49   13.00
  10  13   0   86.49   13.00
  10  13   0   72.69   11.20
  10  13   0   62.89   10.20
  10  13   0   88.09   11.20
  10  13   0   77.69   18.90
  10  13   0   83.19   14.00
 -11 -13   0  109.09   16.00
 -11 -13   0  104.79   14.70
 -11 -13   0  110.69   14.80
 -11 -13   0   76.99   14.70
 -11 -13   0  116.29   14.10
 -11 -13   0  116.39   14.60
  11  13   0   93.29   12.50
  11  13   0   96.39   16.30
  11  13   0   76.59   11.70
  11  13   0  100.19   14.10
  11  13   0  100.79   12.60
  11  13   0   96.19   14.40
  11  13   0  103.79   14.10
 -12 -13   0  282.27   23.80
 -12 -13   0  318.97   36.20
 -12 -13   0  285.57   23.90
 -12 -13   0  334.27   24.20
 -12 -13   0  272.07   23.50
 -12 -13   0  285.27   20.70
 -12 -13   0  261.77   18.20
  12  13   0  285.17   25.20
  12  13   0  281.27   22.90
  12  13   0  286.77   22.10
  12  13   0  287.07   18.50
  12  13   0  290.07   23.70
  12  13   0  304.17   21.70
 -13 -13   0  355.66   27.10
 -13 -13   0  355.76   26.60
 -13 -13   0  255.87   18.20
 -13 -13   0  366.56   24.40
 -13 -13   0  377.26   26.50
 -13 -13   0  328.97   24.20
 -13 -13   0  374.16   29.00
  13  13   0  323.67   24.20
  13  13   0  291.37   24.50
  13  13   0  312.17   24.70
  13  13   0  330.97   19.40
  13  13   0  306.37   22.70
  13  13   0  338.97   27.20
 -14 -13   0  221.28   21.30
 -14 -13   0  211.48   21.30
 -14 -13   0  171.78   22.20
 -14 -13   0  248.88   22.90
 -14 -13   0  217.68   20.20
 -14 -13   0  145.29   17.70
 -14 -13   0  189.48   20.00
  14  13   0  212.68   22.50
  14  13   0  223.08   22.40
  14  13   0  226.38   20.20
  14  13   0  176.78   13.90
  14  13   0  219.88   21.20
 -15 -13   0   48.60   12.70
 -15 -13   0   77.39   15.60
 -15 -13   0   58.39   12.70
 -15 -13   0   55.79   13.80
  15  13   0   54.69   11.00
  15  13   0   52.19   12.10
  15  13   0   46.80    8.00
  15  13   0   40.40   11.50
  15  13   0   82.59   16.80
  15  13   0   52.19   12.40
 -16 -13   0   33.70   13.40
 -16 -13   0   29.90   11.40
 -16 -13   0   38.70   12.40
  16  13   0   38.40   11.90
  16  13   0   32.40   11.70
  16  13   0   24.60   10.40
  16  13   0   35.80   10.50
   8 -14   0   67.29   14.30
   8 -14   0   68.89   16.10
   8 -14   0   77.39   13.80
   8 -14   0   60.29   11.90
   8 -14   0  111.39   19.40
  -8  14   0   88.49   14.70
  -8  14   0   77.39    9.90
  -8  14   0   79.89   15.00
  -8  14   0   63.09   16.90
   7 -14   0   29.30   10.80
   7 -14   0   29.30    9.80
   7 -14   0   43.50   10.80
   7 -14   0   25.00   10.60
   7 -14   0   42.10    9.30
  -7  14   0   47.90   10.50
  -7  14   0   50.79   13.40
  -7  14   0   34.80    8.50
  -7  14   0   44.80   12.30
  -7  14   0   33.60   13.40
   6 -14   0   18.30    8.30
   6 -14   0   46.60   13.50
   6 -14   0   29.10    8.40
   6 -14   0   34.40   10.70
   6 -14   0   23.20    7.50
  -6  14   0   28.70    9.90
  -6  14   0   35.30   11.90
  -6  14   0   25.40    9.20
  -6  14   0   35.70   12.20
  -6  14   0   23.30    5.40
  -6  14   0   36.40    8.70
   5 -14   0   66.99   11.50
   5 -14   0   81.29   14.00
   5 -14   0   51.49   12.80
   5 -14   0   82.09   14.00
   5 -14   0   61.89   11.40
  -5  14   0   82.49   10.30
  -5  14   0   92.19   15.70
  -5  14   0   61.99   12.90
  -5  14   0   75.89   15.50
  -5  14   0  104.19   12.70
  -5  14   0   66.29   12.70
  -5  14   0   70.09    8.90
   4 -14   0  231.58   22.00
   4 -14   0  204.08   22.20
   4 -14   0  174.58   14.20
   4 -14   0  164.28   16.40
   4 -14   0  198.28   20.10
   4 -14   0  214.38   17.90
  -4  14   0  212.88   29.60
  -4  14   0  253.07   17.70
  -4  14   0  180.68   13.20
  -4  14   0  214.28   19.80
  -4  14   0  180.38   20.20
  -4  14   0  232.58   24.00
  -4  14   0  185.88   19.00
   3 -14   0  196.38   14.80
   3 -14   0  225.78   22.00
   3 -14   0  197.28   16.40
   3 -14   0  161.28   13.30
   3 -14   0  242.38   23.00
   3 -14   0  202.08   17.10
   3 -14   0  203.58   20.40
   3 -14   0  204.08   24.80
  -3  14   0  206.18   21.80
  -3  14   0  208.18   13.80
  -3  14   0  213.38   19.80
  -3  14   0  199.28   15.10
  -3  14   0  189.18   21.30
  -3  14   0  159.18   20.00
  -3  14   0  222.88   19.00
  -3  14   0  204.08   13.70
   2 -14   0  411.36   26.90
   2 -14   0  369.86   22.40
   2 -14   0  383.36   22.10
   2 -14   0  430.76   18.60
   2 -14   0  368.76   27.30
   2 -14   0  381.06   28.10
   2 -14   0  406.96   27.70
   2 -14   0  406.06   19.20
   2 -14   0  378.96   33.10
  -2  14   0  331.37   31.00
  -2  14   0  395.76   20.10
  -2  14   0  414.36   28.00
  -2  14   0  413.76   28.10
  -2  14   0  427.36   25.00
  -2  14   0  394.76   35.20
  -2  14   0  418.66   20.00
   1 -14   0   79.29   12.30
   1 -14   0   55.29   11.80
   1 -14   0   64.69    7.80
   1 -14   0   69.19   14.20
   1 -14   0   82.39   11.10
   1 -14   0   67.79    8.40
   1 -14   0   44.00    9.70
   1 -14   0   56.59    9.10
  -1  14   0   65.39    9.60
  -1  14   0   56.99   12.40
  -1  14   0   63.29   13.60
  -1  14   0   66.99   11.50
  -1  14   0   44.30   10.00
  -1  14   0   66.69   10.90
  -1  14   0   65.69   11.70
  -1  14   0   86.99    9.60
   0 -14   0   10.50    7.10
   0 -14   0   13.40    4.10
   0 -14   0    9.50    6.90
   0 -14   0   13.10    3.60
   0 -14   0   13.10    5.90
   0 -14   0   15.60    6.90
   0 -14   0   18.70    7.20
   0 -14   0   -1.10    5.00
   0 -14   0    5.00    5.00
   0  14   0   17.10    8.00
   0  14   0   15.10    6.30
   0  14   0    0.80    5.60
   0  14   0    6.40    4.60
   0  14   0   20.10    5.90
   0  14   0   17.50    6.90
   0  14   0   13.40    6.30
   0  14   0    3.30    4.70
   0  14   0   12.30    5.80
  -1 -14   0   19.60    7.10
  -1 -14   0   16.70    7.10
  -1 -14   0   20.60    7.90
  -1 -14   0   19.20    4.40
  -1 -14   0   17.00    5.20
  -1 -14   0   13.80    7.20
  -1 -14   0   23.20    8.00
  -1 -14   0   24.60    6.60
  -1 -14   0   20.70    8.00
   1  14   0   14.10    8.50
   1  14   0   12.90    6.20
   1  14   0   24.20    6.40
   1  14   0    3.10    6.10
   1  14   0   16.00    5.80
   1  14   0   28.00    6.80
   1  14   0   28.30    8.90
   1  14   0   15.50    6.80
   1  14   0   19.40    7.20
   1  14   0   17.30    6.00
  -2 -14   0   20.00    7.50
  -2 -14   0   11.90    6.80
  -2 -14   0   17.00    5.50
  -2 -14   0   13.30    3.80
  -2 -14   0    6.10    5.30
  -2 -14   0   16.90    3.40
  -2 -14   0   16.10    6.00
  -2 -14   0   19.10    7.00
  -2 -14   0   14.90    6.90
  -2 -14   0   10.50    5.90
   2  14   0   25.50    6.30
   2  14   0   10.40    6.50
   2  14   0   30.80    9.00
   2  14   0   19.90    6.00
   2  14   0   23.10    7.40
   2  14   0   22.80    8.10
   2  14   0   10.50    5.20
   2  14   0   10.80    6.90
  -3 -14   0    0.00    3.30
  -3 -14   0   -4.30    4.60
  -3 -14   0   -1.80    5.30
  -3 -14   0    1.80    2.10
  -3 -14   0    2.20    5.30
  -3 -14   0   -8.30    3.90
  -3 -14   0    3.90    4.10
  -3 -14   0   -1.20    2.40
   3  14   0    1.60    3.30
   3  14   0   -2.90    4.90
   3  14   0   -4.00    4.20
   3  14   0   -1.30    4.40
   3  14   0   -4.50    3.20
   3  14   0   -0.90    5.60
  -4 -14   0   14.10    3.80
  -4 -14   0   15.00    5.80
  -4 -14   0   19.20    3.90
  -4 -14   0   15.10    6.40
  -4 -14   0   13.90    6.90
  -4 -14   0   14.70    5.50
  -4 -14   0   16.30    6.90
  -4 -14   0   14.50    7.00
   4  14   0   14.20    5.80
   4  14   0   10.00    6.60
   4  14   0   16.70    6.50
   4  14   0   13.20    5.50
   4  14   0   20.30    7.30
   4  14   0   22.20    5.40
   4  14   0   17.70    7.10
  -5 -14   0   13.70    6.60
  -5 -14   0   13.50    7.20
  -5 -14   0   19.00    7.80
  -5 -14   0    1.00    6.00
  -5 -14   0   15.80    7.70
  -5 -14   0    6.90    3.60
   5  14   0   11.00    6.70
   5  14   0   10.70    6.30
   5  14   0   20.60    4.80
   5  14   0    9.40    5.20
   5  14   0   18.80    4.40
   5  14   0   18.30    6.00
   5  14   0    4.20    4.50
   5  14   0   13.00    5.50
  -6 -14   0   96.29   13.40
  -6 -14   0   71.69   12.40
  -6 -14   0   63.89   11.40
  -6 -14   0   89.99    8.70
  -6 -14   0  100.99   13.20
  -6 -14   0   98.69   14.40
   6  14   0   88.99   11.90
   6  14   0   98.19   13.80
   6  14   0  104.69   15.00
   6  14   0   92.59   11.70
   6  14   0   89.29    7.00
   6  14   0   92.39   12.90
   6  14   0   73.59    8.40
   6  14   0  113.99    9.70
  -7 -14   0   53.29   10.00
  -7 -14   0   59.69    8.40
  -7 -14   0   48.60   10.80
  -7 -14   0   43.80    9.40
  -7 -14   0   55.89   10.60
  -7 -14   0   41.90    9.80
   7  14   0   45.30    7.00
   7  14   0   33.80    8.60
   7  14   0   56.39   10.70
   7  14   0   54.29   10.10
   7  14   0   54.29    9.40
   7  14   0   36.40    8.70
   7  14   0   66.89   13.40
  -8 -14   0  234.68   15.00
  -8 -14   0  239.68   20.30
  -8 -14   0  244.68   21.40
  -8 -14   0  225.88   19.40
  -8 -14   0  270.57   21.30
  -8 -14   0  237.98   21.80
   8  14   0  230.48   18.40
   8  14   0  246.68   18.80
   8  14   0  220.88   20.40
   8  14   0  248.78   15.20
   8  14   0  222.18   20.00
   8  14   0  276.07   18.80
   8  14   0  246.78   21.50
  -9 -14   0   54.69   11.00
  -9 -14   0   61.99   18.90
  -9 -14   0   70.49   13.90
  -9 -14   0   55.29   11.10
  -9 -14   0   63.49    9.20
  -9 -14   0   48.80   11.20
   9  14   0   59.29   11.70
   9  14   0   67.29   12.50
   9  14   0   56.19   11.00
   9  14   0   66.29   10.50
   9  14   0   53.39    8.70
   9  14   0   66.69   10.90
   9  14   0   51.79   11.30
 -10 -14   0  114.09   15.10
 -10 -14   0  107.99   12.70
 -10 -14   0  100.79   15.50
 -10 -14   0   89.89   15.20
 -10 -14   0  130.79   16.80
 -10 -14   0  129.49   15.70
  10  14   0  110.29   14.40
  10  14   0   89.19   13.90
  10  14   0  100.59   16.50
  10  14   0   81.69   13.80
  10  14   0   97.29   13.20
  10  14   0   79.49   13.50
  10  14   0  115.29   14.00
 -11 -14   0  135.19   17.80
 -11 -14   0  142.59   14.60
 -11 -14   0  145.69   17.60
 -11 -14   0  167.98   17.90
 -11 -14   0  149.49   18.20
 -11 -14   0  116.49   14.30
  11  14   0  151.68   15.00
  11  14   0  147.49   16.30
  11  14   0  169.78   17.30
  11  14   0  111.69   16.70
  11  14   0  127.89   16.30
  11  14   0   94.59   13.10
  11  14   0  134.69   18.00
 -12 -14   0  118.69   19.30
 -12 -14   0  146.59   17.70
 -12 -14   0  158.18   16.50
 -12 -14   0  142.99   19.20
 -12 -14   0  170.58   18.70
 -12 -14   0  148.29   16.30
  12  14   0  148.29   16.40
  12  14   0   96.79   16.20
  12  14   0  156.18   17.20
  12  14   0  132.69   18.80
  12  14   0  131.19   14.00
 -13 -14   0    9.00    7.40
 -13 -14   0    6.40    6.90
 -13 -14   0   11.30    7.80
 -13 -14   0    6.50    6.50
 -13 -14   0   22.50    8.20
 -13 -14   0   19.80    8.40
  13  14   0    2.30    6.30
  13  14   0   15.70    7.20
  13  14   0    5.90    7.40
  13  14   0   12.30    5.80
  13  14   0    8.50    7.90
 -14 -14   0   28.70    8.20
 -14 -14   0   14.00    9.00
 -14 -14   0   25.90    8.30
 -14 -14   0   14.70    9.70
 -14 -14   0   25.00    8.40
  14  14   0   20.50   10.70
  14  14   0   21.60    9.20
  14  14   0   15.40    8.20
  14  14   0   19.20    6.10
  14  14   0   10.40    7.30
 -15 -14   0   13.90    7.50
 -15 -14   0    3.40    8.30
 -15 -14   0   28.40    9.80
  15  14   0   14.40    8.60
  15  14   0    8.10    5.70
  15  14   0   18.60   10.10
  15  14   0   20.30    9.10
  15  14   0   23.00    8.20
 -16 -14   0   19.80   10.30
 -16 -14   0   41.50   12.20
 -16 -14   0   29.20   11.80
  16  14   0   13.50    5.20
  16  14   0   18.60   15.80
  16  14   0   15.70    8.50
  16  14   0   25.50   10.30
  16  14   0   22.60   10.80
   7 -15   0   46.50   13.80
   7 -15   0   66.39   12.80
   7 -15   0   81.59   13.20
   7 -15   0   40.00   12.60
  -7  15   0   33.70   10.80
  -7  15   0   40.30   13.10
  -7  15   0   48.50   13.00
  -7  15   0   54.79   15.30
  -7  15   0   68.19   12.80
   6 -15   0   83.39   15.50
   6 -15   0   55.99   13.40
   6 -15   0   77.09   16.80
   6 -15   0   55.59   11.10
   6 -15   0   68.19   11.40
  -6  15   0   59.29    8.00
  -6  15   0   70.19   13.60
  -6  15   0   71.79   14.70
  -6  15   0   48.50   13.60
  -6  15   0   70.49   13.90
  -6  15   0   52.19    9.20
   5 -15   0   34.00    9.20
   5 -15   0   44.70    9.50
   5 -15   0   38.90   13.40
   5 -15   0   39.70   12.60
   5 -15   0   21.00    9.00
  -5  15   0   43.20    8.00
  -5  15   0   39.00    9.20
  -5  15   0   45.80    9.40
  -5  15   0   31.30   10.90
  -5  15   0   32.20   10.80
  -5  15   0   37.20    6.50
  -5  15   0   42.90   11.10
   4 -15   0   83.49   13.10
   4 -15   0  137.29   18.60
   4 -15   0   85.79   12.50
   4 -15   0   90.39   16.70
   4 -15   0  110.89   14.70
   4 -15   0  136.49   20.00
   4 -15   0   91.69   12.40
  -4  15   0   85.19   15.50
  -4  15   0   84.29   10.70
  -4  15   0   92.09   16.80
  -4  15   0   98.79   15.40
  -4  15   0  112.79   16.00
  -4  15   0  106.09   12.70
  -4  15   0  101.09   11.90
   3 -15   0   43.70    6.80
   3 -15   0   52.19   12.10
   3 -15   0   43.90   10.60
   3 -15   0   29.30    8.10
   3 -15   0   39.20   11.30
   3 -15   0   54.09    9.10
   3 -15   0   62.19   10.90
  -3  15   0   79.49   10.10
  -3  15   0   35.40   10.80
  -3  15   0   36.50   12.40
  -3  15   0   54.69   12.20
  -3  15   0   46.70   11.70
  -3  15   0   42.80    7.40
  -3  15   0   46.60   10.60
   2 -15   0   72.59   11.10
   2 -15   0   83.09   15.30
   2 -15   0   64.39   11.30
   2 -15   0   57.79    8.60
   2 -15   0   72.59   13.50
   2 -15   0   71.29    8.60
   2 -15   0   76.39   15.60
   2 -15   0   76.19   13.90
  -2  15   0   67.99   14.30
  -2  15   0   70.59   14.90
  -2  15   0   86.09   10.70
  -2  15   0   76.19   12.70
  -2  15   0   64.29   13.80
  -2  15   0   49.30    9.10
  -2  15   0   86.59   14.20
   1 -15   0   43.80   10.30
   1 -15   0   53.09   11.80
   1 -15   0   29.30    9.00
   1 -15   0   50.69   12.00
   1 -15   0   38.50    8.80
   1 -15   0   38.80    6.40
   1 -15   0   39.00    6.00
   1 -15   0   50.39   11.60
  -1  15   0   47.40   11.20
  -1  15   0   38.40   10.50
  -1  15   0   47.00   11.00
  -1  15   0   39.00    7.50
  -1  15   0   44.80   10.00
  -1  15   0   32.80    9.50
   0 -15   0   36.40    6.00
   0 -15   0   41.90    8.30
   0 -15   0   23.80    9.60
   0 -15   0   26.40    8.30
   0 -15   0   25.90    9.00
   0 -15   0   38.70    9.00
   0 -15   0   46.60   10.30
   0 -15   0   22.50    4.60
   0  15   0   44.40    8.80
   0  15   0   18.00    6.50
   0  15   0   33.90   10.70
   0  15   0   37.70   10.40
   0  15   0   30.70    8.60
  -1 -15   0   -7.10    5.00
  -1 -15   0    0.60    5.20
  -1 -15   0   -0.10    2.90
  -1 -15   0   -6.80    4.10
  -1 -15   0    2.50    5.10
  -1 -15   0   -6.50    6.00
  -1 -15   0   -4.30    5.00
   1  15   0   -4.80    4.00
   1  15   0    0.30    4.90
   1  15   0   -5.80    3.80
   1  15   0    0.40    5.10
   1  15   0   -0.40    5.40
   1  15   0   -0.70    3.80
  -2 -15   0   -1.30    2.30
  -2 -15   0   -6.50    4.50
  -2 -15   0    8.40   11.30
  -2 -15   0    3.40    5.60
  -2 -15   0    6.10    4.60
  -2 -15   0   -1.20    5.10
  -2 -15   0   -5.60    2.30
  -2 -15   0    1.10    4.90
   2  15   0    1.40    3.70
   2  15   0    0.60    5.20
   2  15   0   -4.00    3.70
   2  15   0   -0.60    5.30
   2  15   0   -2.90    3.30
  -3 -15   0    6.50    6.30
  -3 -15   0   11.80    5.20
  -3 -15   0    0.20    5.80
  -3 -15   0    8.40    7.00
  -3 -15   0    3.60    2.60
  -3 -15   0   -1.90    5.80
  -3 -15   0    0.20    5.90
  -3 -15   0    5.80    3.10
   3  15   0   10.10    6.70
   3  15   0    8.20    5.00
   3  15   0   -2.70    5.30
   3  15   0    5.00    5.00
   3  15   0    1.70    4.10
   3  15   0    3.40    4.50
  -4 -15   0  133.69    8.20
  -4 -15   0  140.69   16.30
  -4 -15   0  156.08   17.30
  -4 -15   0  134.89   16.70
  -4 -15   0  122.09   14.40
  -4 -15   0  136.69   13.20
  -4 -15   0  129.79    8.50
  -4 -15   0  131.69   17.00
   4  15   0  146.49   17.40
   4  15   0  143.19   14.40
   4  15   0  115.49   16.50
   4  15   0  132.19   16.20
   4  15   0  142.89   16.10
  -5 -15   0   73.79   13.60
  -5 -15   0  141.99   17.50
  -5 -15   0   92.39   10.90
  -5 -15   0   88.79   15.50
  -5 -15   0   61.69   12.00
  -5 -15   0  114.09    8.40
  -5 -15   0   70.89   12.20
   5  15   0   79.29   14.20
   5  15   0  104.69   14.60
   5  15   0   71.19   11.00
   5  15   0   91.79    8.60
   5  15   0   77.59   13.30
   5  15   0  106.29   15.10
   5  15   0   84.79   11.70
  -6 -15   0  523.75   30.00
  -6 -15   0  502.85   28.00
  -6 -15   0  468.85   29.10
  -6 -15   0  510.85   30.60
  -6 -15   0  503.05   18.50
  -6 -15   0  498.25   18.20
  -6 -15   0  530.45   30.70
   6  15   0  557.54   27.50
   6  15   0  487.15   29.70
   6  15   0  476.45   29.50
   6  15   0  506.75   17.70
   6  15   0  546.45   28.50
   6  15   0  489.85   25.40
   6  15   0  531.15   31.50
  -7 -15   0  166.98   19.10
  -7 -15   0  151.88   17.70
  -7 -15   0  167.58   18.90
  -7 -15   0  156.38   11.40
  -7 -15   0  179.58   18.20
  -7 -15   0  177.88   18.20
   7  15   0  145.19   16.70
   7  15   0  148.09   18.50
   7  15   0  145.39   11.20
   7  15   0  164.48   17.90
   7  15   0  165.18   16.30
   7  15   0  154.08    7.60
   7  15   0  172.38   16.90
   7  15   0  149.79   15.20
  -8 -15   0  249.38   21.90
  -8 -15   0  234.88   14.50
  -8 -15   0  248.28   22.00
  -8 -15   0  219.38   30.30
  -8 -15   0  196.58   18.80
  -8 -15   0  251.47   22.20
   8  15   0  202.58   19.70
   8  15   0  226.98   19.10
   8  15   0  227.08   21.70
   8  15   0  245.28   19.70
   8  15   0  205.38   19.50
   8  15   0  213.98   14.40
   8  15   0  238.68   17.80
  -9 -15   0  119.89   16.90
  -9 -15   0  109.69   18.20
  -9 -15   0  127.19   12.00
  -9 -15   0   91.49   13.60
  -9 -15   0  124.19   16.90
  -9 -15   0  103.19   14.60
   9  15   0  113.69   13.70
   9  15   0  127.99   15.60
   9  15   0  121.49   17.40
   9  15   0  127.09   14.90
   9  15   0   87.59   14.90
   9  15   0   84.49   10.60
   9  15   0  123.99   16.00
 -10 -15   0   32.70    9.60
 -10 -15   0   24.50    9.20
 -10 -15   0   20.80    8.70
 -10 -15   0   32.10    9.40
 -10 -15   0   20.70    9.50
 -10 -15   0   28.60    6.70
  10  15   0   30.20    7.60
  10  15   0   23.40    8.10
  10  15   0   17.60    6.60
  10  15   0   30.30   10.40
  10  15   0   18.70    8.10
  10  15   0    6.60    7.90
 -11 -15   0   77.89   13.90
 -11 -15   0   61.99   10.80
 -11 -15   0  125.49   17.10
 -11 -15   0  109.29   15.20
 -11 -15   0  107.49   13.00
 -11 -15   0   67.29   17.20
  11  15   0   59.79   11.40
  11  15   0   98.89   15.20
  11  15   0  105.89   14.00
  11  15   0   94.29   16.90
  11  15   0   70.59   11.40
  11  15   0   83.59   13.00
  11  15   0   85.09   15.10
 -12 -15   0  126.49   15.60
 -12 -15   0  165.68   21.00
 -12 -15   0  167.88   19.20
 -12 -15   0  191.18   20.80
 -12 -15   0  161.98   19.90
 -12 -15   0  218.88   19.30
  12  15   0  139.79   19.30
  12  15   0  128.59   17.70
  12  15   0  145.89   15.30
  12  15   0  162.88   17.30
  12  15   0  170.68   18.50
  12  15   0  145.99   18.60
 -13 -15   0   57.89   12.90
 -13 -15   0  102.99   14.90
 -13 -15   0   39.90   11.40
 -13 -15   0   38.30   10.70
 -13 -15   0   59.19    9.90
  13  15   0   51.69   11.90
  13  15   0   56.09   11.70
  13  15   0   49.99   12.90
  13  15   0   61.79   10.20
  13  15   0   67.39   13.40
  13  15   0   55.49   12.40
 -14 -15   0    6.70    7.20
 -14 -15   0    0.60    6.90
 -14 -15   0    9.50    7.50
 -14 -15   0   12.90    8.70
 -14 -15   0   11.80    8.10
  14  15   0    7.20    7.00
  14  15   0    7.60    8.20
  14  15   0  -10.50    5.70
  14  15   0    1.50    4.40
 -15 -15   0    2.50    8.00
 -15 -15   0    2.70   10.00
 -15 -15   0    4.40    7.80
 -15 -15   0   -3.80    8.00
  15  15   0   -2.40    7.10
  15  15   0   -5.50    4.80
  15  15   0    8.40    7.30
  15  15   0   -5.60    6.90
  15  15   0    5.70    7.20
   6 -16   0   43.60   10.60
   6 -16   0   75.49   12.90
   6 -16   0   42.70   11.20
   6 -16   0   29.00   10.20
   6 -16   0   40.20   13.10
   6 -16   0   40.40   12.20
  -6  16   0   34.60   12.00
  -6  16   0   25.60    6.60
  -6  16   0   48.40   11.50
  -6  16   0   44.90    9.60
  -6  16   0   54.09   13.50
  -6  16   0   45.30   13.10
   5 -16   0    4.10    9.50
   5 -16   0   -7.10    6.00
   5 -16   0   12.90    7.40
   5 -16   0   12.20   10.80
   5 -16   0   11.50    5.30
  -5  16   0   11.90    9.10
  -5  16   0   -0.60    7.30
  -5  16   0   12.80    9.40
  -5  16   0    4.70    5.20
  -5  16   0    7.70    6.80
  -5  16   0   37.50    9.50
   4 -16   0    7.40    5.40
   4 -16   0    9.50    5.20
   4 -16   0   -8.00    6.60
   4 -16   0    6.20    7.30
   4 -16   0   11.80    9.60
   4 -16   0   27.00    7.30
  -4  16   0    0.10    8.20
  -4  16   0    9.90    7.80
  -4  16   0   -2.20    8.20
  -4  16   0   16.50    8.50
  -4  16   0    9.70    4.70
   3 -16   0   14.70    6.70
   3 -16   0   51.29   12.80
   3 -16   0   34.20    9.20
   3 -16   0   39.50   11.50
   3 -16   0   26.40    6.90
   3 -16   0   37.70    8.20
   3 -16   0   39.00   10.50
  -3  16   0   18.50    6.50
  -3  16   0   32.90   10.90
  -3  16   0   20.00   10.80
  -3  16   0   28.50    9.50
  -3  16   0   42.20   11.30
   2 -16   0   -0.20    4.70
   2 -16   0    1.20    7.40
   2 -16   0    0.20    7.30
   2 -16   0    1.90    6.30
   2 -16   0   -0.90    3.30
   2 -16   0   -6.30    6.70
   2 -16   0    3.50    5.20
  -2  16   0   -5.00    6.70
  -2  16   0    4.30    8.20
  -2  16   0    5.80    8.70
  -2  16   0    4.70    7.00
  -2  16   0   10.70    7.40
  -2  16   0    1.10    3.90
   1 -16   0   -6.20    4.80
   1 -16   0    4.80    4.00
   1 -16   0   -8.80    5.00
   1 -16   0   -5.70    6.00
   1 -16   0   -2.50    3.20
   1 -16   0    2.20    3.20
  -1  16   0    7.80    7.60
  -1  16   0    4.00    5.40
  -1  16   0   -2.10    3.80
  -1  16   0   -9.90    6.40
  -1  16   0   -0.70    5.40
   0 -16   0   19.00    4.70
   0 -16   0    4.50    7.00
   0 -16   0   15.80    6.50
   0 -16   0   11.70    7.10
   0 -16   0    6.50    3.80
   0 -16   0   18.50    8.20
   0 -16   0   16.40    7.90
   0 -16   0    4.30    7.60
   0  16   0    9.20    7.70
   0  16   0   17.60    5.30
   0  16   0   28.80    8.60
   0  16   0   13.20    8.70
   0  16   0    7.20    6.90
   0  16   0   13.20    7.80
  -1 -16   0   33.00    9.90
  -1 -16   0   18.00    4.40
  -1 -16   0   24.10    8.60
  -1 -16   0   27.30    8.20
  -1 -16   0   31.10   10.30
  -1 -16   0   20.80    6.90
  -1 -16   0   43.60   10.70
   1  16   0   35.10    8.20
   1  16   0   32.90   10.50
   1  16   0   35.00   10.40
   1  16   0   35.70    9.00
   1  16   0   29.60    6.30
  -2 -16   0   74.59   13.60
  -2 -16   0   83.49    6.60
  -2 -16   0   82.49   12.80
  -2 -16   0  100.09   15.40
  -2 -16   0   64.79   11.90
  -2 -16   0   88.89   11.70
  -2 -16   0   91.69   15.60
  -2 -16   0   68.99    6.70
   2  16   0   56.19   11.00
   2  16   0   79.09   13.40
   2  16   0   66.09   10.20
   2  16   0   68.89   11.10
   2  16   0   88.79   11.30
   2  16   0   75.09   14.30
  -3 -16   0  160.18   14.60
  -3 -16   0  131.59   15.60
  -3 -16   0  148.39   18.70
  -3 -16   0  129.39   16.00
  -3 -16   0  125.09    7.30
  -3 -16   0  152.98   18.70
   3  16   0  149.29   17.20
   3  16   0  135.89   14.70
   3  16   0  148.99   19.00
   3  16   0  113.49   16.60
   3  16   0  140.19   12.80
   3  16   0  168.38   18.20
  -4 -16   0    6.40    6.50
  -4 -16   0    1.00    6.10
  -4 -16   0    4.20    2.20
  -4 -16   0    4.40    5.40
  -4 -16   0    5.60    4.80
  -4 -16   0   -1.50    5.80
  -4 -16   0    1.10    7.20
  -4 -16   0    0.80    2.80
   4  16   0    0.80    4.90
   4  16   0    9.20    4.90
   4  16   0    1.20    6.30
   4  16   0   11.20    4.60
   4  16   0   -0.50    6.00
   4  16   0   -3.40    6.10
  -5 -16   0  192.08   17.60
  -5 -16   0  192.48   20.90
  -5 -16   0  161.18    8.90
  -5 -16   0  154.38   17.80
  -5 -16   0  165.88    9.30
  -5 -16   0  119.39   17.40
  -5 -16   0  178.78   18.70
   5  16   0  170.98   18.20
   5  16   0  162.28   18.40
   5  16   0  161.28   11.40
   5  16   0  175.78   16.50
   5  16   0  149.88   16.70
   5  16   0  163.08   19.50
   5  16   0  165.08   16.10
  -6 -16   0  418.26   27.50
  -6 -16   0  376.66   15.60
  -6 -16   0  382.46   26.10
  -6 -16   0  386.46   15.10
  -6 -16   0  384.86   27.20
  -6 -16   0  347.47   26.80
  -6 -16   0  372.46   29.80
   6  16   0  363.26   15.30
   6  16   0  357.46   25.60
   6  16   0  372.16   24.90
   6  16   0  371.76   26.90
   6  16   0  374.56   27.00
   6  16   0  395.86   23.40
   6  16   0  420.76   28.90
  -7 -16   0  333.97   15.60
  -7 -16   0  360.36   25.70
  -7 -16   0  341.17   25.20
  -7 -16   0  332.87   24.30
  -7 -16   0  364.26   26.00
  -7 -16   0  325.97   15.40
  -7 -16   0  354.96   26.40
   7  16   0  328.17   25.50
   7  16   0  331.57   12.40
   7  16   0  380.36   24.10
   7  16   0  375.06   23.00
   7  16   0  381.26   24.80
   7  16   0  358.86   26.20
   7  16   0  338.47   25.70
  -8 -16   0  176.78   18.80
  -8 -16   0  215.68   13.40
  -8 -16   0  217.88   20.40
  -8 -16   0  178.08   20.60
  -8 -16   0  218.28   20.60
  -8 -16   0  211.78   21.50
   8  16   0  180.38   20.30
   8  16   0  208.98   19.20
   8  16   0  258.17   20.70
   8  16   0  244.38   22.90
   8  16   0  206.98   18.30
   8  16   0  203.68   21.10
   8  16   0  198.68   13.50
  -9 -16   0   65.39   12.40
  -9 -16   0   63.79   12.00
  -9 -16   0   87.69   12.70
  -9 -16   0   87.69   14.60
  -9 -16   0   67.69   13.80
  -9 -16   0   66.49   12.60
   9  16   0   63.49   11.70
   9  16   0   55.69    8.80
   9  16   0   65.99   13.30
   9  16   0   65.49   13.60
   9  16   0   63.69   11.60
   9  16   0   60.79   11.80
   9  16   0   64.29   15.10
 -10 -16   0   85.99   19.40
 -10 -16   0  130.59   16.70
 -10 -16   0   99.79   15.90
 -10 -16   0  114.19   16.70
 -10 -16   0  139.49   16.60
 -10 -16   0  104.99   11.40
  10  16   0   77.49   15.40
  10  16   0  125.19   16.50
  10  16   0  104.79   17.70
  10  16   0  101.19   17.50
  10  16   0   99.59   17.00
  10  16   0   98.59   16.70
  10  16   0  106.19   24.30
 -11 -16   0   23.60    9.30
 -11 -16   0   22.10    9.40
 -11 -16   0   13.20    7.90
 -11 -16   0   11.00    5.70
 -11 -16   0   14.30    5.70
  11  16   0    3.70    6.80
  11  16   0   16.20    7.60
  11  16   0   16.30    8.00
  11  16   0   -3.10    5.70
  11  16   0   11.10    7.80
  11  16   0    7.90    7.30
 -12 -16   0   48.80   12.00
 -12 -16   0   46.50   12.40
 -12 -16   0   49.30   11.80
 -12 -16   0   43.50   10.00
 -12 -16   0   60.19   12.10
  12  16   0   33.90    9.80
  12  16   0   42.80    9.70
  12  16   0   48.90   12.80
  12  16   0   44.20   11.70
  12  16   0   27.00   10.10
 -13 -16   0   30.00   11.00
 -13 -16   0   26.60   10.30
 -13 -16   0   22.30    8.00
 -13 -16   0   34.90    9.70
 -13 -16   0   -1.10    7.40
  13  16   0   13.40    6.00
  13  16   0   21.90    7.90
  13  16   0    8.60    9.20
  13  16   0   14.40    7.60
  13  16   0   16.30    8.30
 -14 -16   0    2.00    7.10
 -14 -16   0   -0.10    8.40
 -14 -16   0   -4.20    6.80
 -14 -16   0   12.00   14.50
  14  16   0   -3.70    7.80
  14  16   0   -5.20   11.60
  14  16   0   -7.80    6.60
   4 -17   0   -3.80    7.00
   4 -17   0  -16.80    7.00
   4 -17   0    4.60    9.60
   4 -17   0    0.40    7.80
  -4  17   0   -2.10    7.50
  -4  17   0   -1.30    6.80
  -4  17   0    2.60    6.60
  -4  17   0   -7.40    5.10
  -4  17   0    7.10    5.90
   3 -17   0   -7.80    4.60
   3 -17   0  -10.30    4.10
   3 -17   0    9.40    6.50
   3 -17   0  -16.50    6.50
   3 -17   0   -5.80    6.00
  -3  17   0    0.20    5.90
  -3  17   0   -9.70    5.80
  -3  17   0  -10.90    6.20
  -3  17   0   -9.20    4.50
  -3  17   0    7.90    6.70
   2 -17   0   -9.60    7.30
   2 -17   0  -11.20    8.30
   2 -17   0  -10.60    5.00
   2 -17   0    0.50    5.40
   2 -17   0    0.50    6.40
   2 -17   0   -0.80    5.60
   2 -17   0   -3.80    7.30
  -2  17   0    5.80    6.70
  -2  17   0   -2.30    7.40
  -2  17   0   -2.80    8.20
  -2  17   0   -2.00    5.00
   1 -17   0   18.30   10.70
   1 -17   0    4.70    4.60
   1 -17   0   23.60    8.10
   1 -17   0   23.00   11.20
   1 -17   0   11.30    5.00
   1 -17   0   -2.20    6.50
   1 -17   0    6.40    6.40
  -1  17   0    6.30    7.40
  -1  17   0   17.10   13.10
  -1  17   0    6.00    5.40
  -1  17   0   22.20    8.00
  -1  17   0   21.50    9.90
  -1  17   0    2.80    7.50
   0 -17   0   15.10    4.60
   0 -17   0   17.40    7.30
   0 -17   0   18.70    8.90
   0 -17   0   20.60   10.30
   0 -17   0   13.00    4.50
   0 -17   0   14.90    7.00
   0  17   0   29.90    9.20
   0  17   0   21.10    9.60
   0  17   0   12.40    6.50
   0  17   0   14.60    8.80
   0  17   0   26.40   10.20
   0  17   0   21.60    6.70
  -1 -17   0  145.39    8.70
  -1 -17   0  173.78   18.70
  -1 -17   0  141.49   16.50
  -1 -17   0  165.68   15.40
  -1 -17   0  170.48   19.90
  -1 -17   0  174.08   21.50
  -1 -17   0  161.08   20.10
   1  17   0  175.98   19.90
   1  17   0  171.88   18.30
   1  17   0  189.68   15.10
   1  17   0  153.58   20.00
   1  17   0  171.18   16.20
  -2 -17   0  221.98   22.00
  -2 -17   0  217.48   21.40
  -2 -17   0  216.18   18.30
  -2 -17   0  229.78   22.80
  -2 -17   0  242.08   20.40
  -2 -17   0  184.28   22.40
   2  17   0  220.38   16.90
   2  17   0  253.47   22.60
   2  17   0  220.08   22.00
   2  17   0  226.08   22.10
   2  17   0  231.58   23.70
   2  17   0  242.98   18.40
  -3 -17   0  201.68   21.20
  -3 -17   0  155.18   26.40
  -3 -17   0  165.68   20.90
  -3 -17   0  171.78   20.20
  -3 -17   0  158.68   17.40
  -3 -17   0  173.88   15.60
   3  17   0  190.78   19.60
   3  17   0  144.19   18.70
   3  17   0  169.08   20.00
   3  17   0  180.38   21.20
   3  17   0  176.18   16.50
   3  17   0  161.28   13.30
  -4 -17   0   10.20    7.90
  -4 -17   0    9.60    6.40
  -4 -17   0  -10.00    6.00
  -4 -17   0   13.60    7.50
  -4 -17   0    8.80    5.00
   4  17   0   16.10    7.70
   4  17   0   10.50    5.10
   4  17   0    2.80    7.10
   4  17   0    6.40    6.00
   4  17   0    2.10    6.10
   4  17   0    8.40    6.30
   4  17   0    2.90    5.80
  -5 -17   0    9.40    7.80
  -5 -17   0   25.90    9.80
  -5 -17   0   29.80   10.10
  -5 -17   0   20.30    8.00
  -5 -17   0   38.20   10.20
   5  17   0   31.20    6.20
   5  17   0   19.20    8.30
   5  17   0   24.90    9.40
   5  17   0   28.30    8.30
   5  17   0   17.80    9.10
   5  17   0   29.70    9.70
   5  17   0   23.00    7.90
  -6 -17   0  160.98   18.80
  -6 -17   0  147.89   17.60
  -6 -17   0  137.59   19.00
  -6 -17   0  131.79    8.60
  -6 -17   0  139.89   16.80
  -6 -17   0  155.28   18.60
  -6 -17   0  120.79   10.80
   6  17   0  113.29   17.40
   6  17   0  110.99   13.80
   6  17   0  143.29   19.50
   6  17   0  135.59   16.10
   6  17   0  165.78   16.80
   6  17   0  137.29   10.20
   6  17   0  159.78   19.20
  -7 -17   0  194.18   19.40
  -7 -17   0  228.08   21.20
  -7 -17   0  189.78   10.70
  -7 -17   0  193.08   11.00
  -7 -17   0  143.69   20.40
  -7 -17   0  206.58   20.40
  -7 -17   0  171.68   20.70
   7  17   0  160.68   19.20
   7  17   0  185.48   16.50
   7  17   0  158.18   17.30
   7  17   0  174.88    9.40
   7  17   0  187.88   18.10
   7  17   0  192.48   21.50
   7  17   0  175.28   19.50
  -8 -17   0   35.60    9.70
  -8 -17   0   52.99   11.30
  -8 -17   0   66.39    7.90
  -8 -17   0   46.60   12.50
  -8 -17   0   43.70   10.50
  -8 -17   0   43.80   11.30
   8  17   0   74.49   27.70
   8  17   0   37.70    9.20
   8  17   0   57.49   11.70
   8  17   0   43.20   11.10
   8  17   0   67.79   12.20
   8  17   0   60.39   11.80
  -9 -17   0    7.90    8.00
  -9 -17   0   22.10    7.60
  -9 -17   0   16.00    7.80
  -9 -17   0   10.20    8.80
  -9 -17   0   15.00    6.10
  -9 -17   0    7.40    9.40
   9  17   0    8.00    8.20
   9  17   0    9.30    6.60
   9  17   0   16.30    7.70
   9  17   0   13.70    7.40
   9  17   0   10.70    8.30
   9  17   0    8.00    8.50
 -10 -17   0   21.20   10.90
 -10 -17   0   22.20    6.50
 -10 -17   0   27.60    9.60
 -10 -17   0   12.20    7.40
 -10 -17   0   30.30    9.10
 -10 -17   0   29.50    9.20
  10  17   0   30.30    9.10
  10  17   0   28.10   10.40
  10  17   0   20.10    8.30
  10  17   0   13.30    8.30
  10  17   0   27.50   10.40
  10  17   0   24.00    8.00
 -11 -17   0   16.00    7.50
 -11 -17   0    2.10    7.50
 -11 -17   0   -1.30    9.40
 -11 -17   0    1.40    7.30
 -11 -17   0   -4.40    4.90
 -11 -17   0   10.00    7.70
  11  17   0   -4.80    6.60
  11  17   0   -9.30    4.90
  11  17   0    5.90    7.00
  11  17   0    1.40    7.00
  11  17   0   -5.20    8.00
  11  17   0    2.90    5.00
  11  17   0   -3.60    5.20
 -12 -17   0   -1.10    5.20
 -12 -17   0   10.60    6.60
 -12 -17   0   -1.70    7.10
 -12 -17   0   -7.20    6.50
 -12 -17   0   -0.30    5.90
  12  17   0  -13.40    5.20
  12  17   0   -5.00    6.10
  12  17   0  -13.20    5.10
  12  17   0   -5.80    3.50
 -13 -17   0   -3.80    7.80
 -13 -17   0   -5.50    4.80
 -13 -17   0    0.20   11.10
 -13 -17   0   -4.80    7.90
  13  17   0   -8.50    5.60
  13  17   0   -4.10    7.10
  13  17   0    1.00    6.00
 -14 -17   0  -17.10    8.40
 -14 -17   0   -1.50    7.60
 -14 -17   0   -3.80    8.50
 -14 -17   0    2.40    5.60
  14  17   0   -6.30    6.80
  14  17   0   -1.70    5.60
  14  17   0  -10.00    4.50
  14  17   0    8.10    7.60
   3 -18   0   61.69   13.50
   3 -18   0   46.60    7.70
   3 -18   0   18.90    9.90
   3 -18   0   13.00    9.40
   3 -18   0   32.20   12.30
   3 -18   0   44.60   10.20
  -3  18   0   41.40   17.40
  -3  18   0   26.80   17.50
  -3  18   0   25.70    7.80
  -3  18   0   42.40   11.50
  -3  18   0   43.40    8.80
   2 -18   0   22.50    9.00
   2 -18   0   13.90    5.20
   2 -18   0    1.30   13.40
   2 -18   0   22.10    6.00
   2 -18   0    4.90    7.30
  -2  18   0   -3.70    7.50
  -2  18   0    4.50    5.30
  -2  18   0   10.70    7.70
  -2  18   0   17.10    6.90
  -2  18   0    8.30    9.40
   1 -18   0   49.50   13.20
   1 -18   0   40.60   13.30
   1 -18   0   56.99   11.30
   1 -18   0   62.69   13.60
   1 -18   0   48.80    6.60
  -1  18   0   31.90   10.00
  -1  18   0   76.29   14.80
  -1  18   0   56.99   14.60
  -1  18   0   51.09   12.50
  -1  18   0   64.39   10.50
   0 -18   0  120.89   16.70
   0 -18   0  166.28   21.80
   0 -18   0  157.78   21.10
   0 -18   0  139.29   15.10
   0 -18   0  125.89   21.20
   0  18   0  153.78   19.00
   0  18   0  127.79   18.60
   0  18   0  121.09   15.20
   0  18   0  141.19   20.70
   0  18   0  155.08   22.10
  -1 -18   0  262.07   21.40
  -1 -18   0  283.77   25.10
  -1 -18   0  237.88   25.40
  -1 -18   0  275.37   26.20
  -1 -18   0  251.47   20.10
   1  18   0  288.17   25.20
   1  18   0  277.77   26.30
   1  18   0  272.67   20.30
   1  18   0  203.48   23.70
   1  18   0  226.38   21.20
   1  18   0  220.58   41.50
  -2 -18   0  139.19   18.50
  -2 -18   0  139.09   20.20
  -2 -18   0  122.39   15.90
  -2 -18   0  136.89   17.10
  -2 -18   0   93.39   17.20
  -2 -18   0  106.39   19.40
   2  18   0  105.19   13.60
   2  18   0   95.59   17.10
   2  18   0  101.79   16.30
   2  18   0  115.59   15.90
   2  18   0  129.49   14.50
   2  18   0  123.69   18.70
  -3 -18   0  215.08   22.90
  -3 -18   0  194.48   16.60
  -3 -18   0  234.78   20.80
  -3 -18   0  181.78   22.00
  -3 -18   0  197.58   23.10
  -3 -18   0  212.38   22.20
   3  18   0  209.58   21.60
   3  18   0  210.58   18.50
   3  18   0  180.88   21.80
   3  18   0  227.48   17.20
   3  18   0  166.98   20.70
   3  18   0  203.28   22.80
  -4 -18   0  189.98   22.60
  -4 -18   0  203.18   16.70
  -4 -18   0  213.38   22.60
  -4 -18   0  174.48   18.00
  -4 -18   0  203.18   20.70
  -4 -18   0  181.38   20.80
   4  18   0  160.18   20.80
   4  18   0  206.98   21.90
   4  18   0  199.48   19.70
   4  18   0  157.38   17.20
   4  18   0  211.88   21.70
   4  18   0  171.58   17.30
   4  18   0  194.98   15.00
  -5 -18   0  104.79   17.40
  -5 -18   0  143.09   16.90
  -5 -18   0  141.69   19.30
  -5 -18   0  106.89   17.70
  -5 -18   0   91.39   21.50
   5  18   0  113.89   15.10
   5  18   0  123.19   17.10
   5  18   0  125.09   18.40
   5  18   0  100.29   17.30
   5  18   0  114.29   19.00
   5  18   0  103.89   14.50
   5  18   0  119.09   11.80
  -6 -18   0   31.80   10.60
  -6 -18   0   39.10   10.40
  -6 -18   0   10.80   10.80
  -6 -18   0   28.40    9.70
  -6 -18   0   22.50    8.50
   6  18   0   36.40   10.20
   6  18   0   24.60    5.80
   6  18   0   17.20    8.20
   6  18   0   42.40   16.90
   6  18   0   11.80    8.40
   6  18   0   31.60    8.90
   6  18   0   21.10    8.00
  -7 -18   0   22.70    9.60
  -7 -18   0   18.30    9.60
  -7 -18   0   53.89   10.90
  -7 -18   0   18.40    7.60
  -7 -18   0   27.10    8.20
  -7 -18   0   17.20    4.20
   7  18   0   19.60    8.80
   7  18   0   36.40   10.30
   7  18   0   30.80   11.10
   7  18   0   12.80    9.40
   7  18   0   29.40    9.00
   7  18   0   19.80    4.30
  -8 -18   0   24.70   10.40
  -8 -18   0   19.50    8.10
  -8 -18   0   27.50   12.50
  -8 -18   0   19.60    5.00
  -8 -18   0   12.20    9.90
  -8 -18   0   21.30    5.50
  -8 -18   0   21.50    6.60
   8  18   0    8.30    6.30
   8  18   0   25.50    9.20
   8  18   0    4.70    8.80
   8  18   0   21.40    8.80
   8  18   0   18.60    8.90
   8  18   0   24.10   10.10
  -9 -18   0    5.20    7.60
  -9 -18   0    8.80    5.80
  -9 -18   0   -9.10    6.20
  -9 -18   0   -1.60    6.90
  -9 -18   0   -9.50    4.40
  -9 -18   0   -2.80    8.50
  -9 -18   0    3.30    5.50
   9  18   0  -11.60    7.10
   9  18   0    2.20    6.40
   9  18   0   -3.10    6.00
   9  18   0   -1.80    5.60
   9  18   0   -6.10    4.60
 -10 -18   0   -6.70    6.80
 -10 -18   0   10.20    4.30
 -10 -18   0   -1.90    6.10
 -10 -18   0   16.20    8.10
 -10 -18   0    1.80    7.10
  10  18   0   -8.40    5.50
  10  18   0  -14.20    6.90
  10  18   0   -6.60    5.00
  10  18   0    7.10    6.60
 -11 -18   0    4.20    6.30
 -11 -18   0    1.80    7.60
 -11 -18   0   -6.60    7.60
 -11 -18   0    9.60    7.80
 -11 -18   0   -0.10    5.70
  11  18   0   -7.00    6.30
  11  18   0    2.20    5.30
  11  18   0   -3.60    6.90
  11  18   0    7.60    9.50
  11  18   0   12.50    6.30
 -12 -18   0    3.90    7.90
 -12 -18   0   -1.40    6.00
 -12 -18   0   15.60   12.30
  12  18   0   -3.30    8.80
  12  18   0   15.70    8.40
  12  18   0    4.60    6.50
  12  18   0   -1.30    6.60
 -13 -18   0    2.90   10.20
 -13 -18   0    9.30    7.10
 -13 -18   0   11.30   10.40
 -13 -18   0   18.20    9.30
  13  18   0    7.10   10.40
  13  18   0   -5.00    5.90
  13  18   0   15.30    8.90
  13  18   0   13.00    8.40
   1 -19   0   56.09   11.10
   1 -19   0   15.20    9.30
   1 -19   0   33.10   13.20
   1 -19   0   28.90    8.50
   1 -19   0   22.10   11.60
  -1  19   0   49.99   12.50
  -1  19   0   32.50   11.50
  -1  19   0   29.10   12.10
  -1  19   0   38.00    8.20
  -1  19   0   37.20   12.60
   0 -19   0   71.79   12.80
   0 -19   0   69.99   14.60
   0 -19   0   73.39   16.20
   0 -19   0   70.99   16.70
   0 -19   0   80.59   12.90
   0  19   0   80.69   23.30
   0  19   0   69.99   13.30
   0  19   0   77.69   14.60
   0  19   0   79.79   12.20
   0  19   0   85.59   14.40
  -1 -19   0  143.89   16.70
  -1 -19   0  132.89   26.20
  -1 -19   0  112.69   18.30
  -1 -19   0  108.29   14.70
  -1 -19   0   98.79   18.20
   1  19   0  141.19   20.10
   1  19   0  136.79   18.80
   1  19   0  101.09   18.80
   1  19   0   91.09   13.00
   1  19   0  143.09   16.80
  -2 -19   0  101.19   18.20
  -2 -19   0  101.89   12.60
  -2 -19   0   86.99   17.90
  -2 -19   0  114.29   15.40
  -2 -19   0   82.39   15.60
   2  19   0  120.79   14.60
   2  19   0  113.19   24.00
   2  19   0  124.79   15.00
   2  19   0  117.09   17.30
   2  19   0  133.39   18.90
  -3 -19   0   30.50   10.50
  -3 -19   0   29.90    9.00
  -3 -19   0   25.30   11.50
  -3 -19   0   19.80    5.10
  -3 -19   0   21.60   10.50
   3  19   0   25.60    7.60
   3  19   0   15.50    9.90
   3  19   0    1.90    8.20
   3  19   0   21.50    7.60
   3  19   0   29.70   10.80
  -4 -19   0    6.20    9.00
  -4 -19   0   -0.60    5.60
  -4 -19   0   -7.20   11.40
  -4 -19   0   15.20    8.50
  -4 -19   0    7.70    7.70
  -4 -19   0   14.50    5.00
   4  19   0    3.50    5.60
   4  19   0    6.90    5.70
   4  19   0   12.90    6.10
   4  19   0   -0.40    7.40
   4  19   0   -7.70    5.00
   4  19   0   10.60    8.70
  -5 -19   0  -14.70    7.90
  -5 -19   0   12.90    9.50
  -5 -19   0   -6.10    6.10
  -5 -19   0   -6.50    7.50
  -5 -19   0   -7.70    4.70
   5  19   0   -2.80    5.80
   5  19   0  -11.70    7.90
   5  19   0    1.20    8.10
   5  19   0   -1.50    4.30
   5  19   0    5.00    5.10
  -6 -19   0    0.90    6.70
  -6 -19   0   17.50    8.40
  -6 -19   0   17.60    8.90
  -6 -19   0   -0.60    7.80
  -6 -19   0   -2.60    7.80
   6  19   0   20.30    8.00
   6  19   0   -4.80    5.10
   6  19   0    7.80    7.60
   6  19   0   28.10   11.40
   6  19   0    5.80    7.30
   6  19   0    5.50    6.80
  -7 -19   0    1.90    7.90
  -7 -19   0    4.90    8.20
  -7 -19   0  -13.60    6.30
  -7 -19   0   -8.40    6.90
   7  19   0   -7.10    6.40
   7  19   0   -2.10    5.10
   7  19   0   -3.50    6.50
   7  19   0    3.90    7.80
   7  19   0   -9.70    5.20
  -8 -19   0    4.90    7.50
  -8 -19   0    5.30    8.20
  -8 -19   0   -4.90    5.50
   8  19   0   -4.80    5.10
   8  19   0    3.30    7.40
   8  19   0    0.70    6.50
   8  19   0   -3.00    6.00
   8  19   0   -8.80    5.30
  -9 -19   0   29.40   12.80
  -9 -19   0   29.10   11.10
  -9 -19   0   22.50    9.70
  -9 -19   0   22.90    9.90
  -9 -19   0   25.90    5.80
   9  19   0   19.60    7.90
   9  19   0   25.20    9.70
   9  19   0   13.10    8.30
   9  19   0   17.50    8.50
   9  19   0   12.80    6.90
 -10 -19   0   58.29   14.20
 -10 -19   0   55.99   14.50
 -10 -19   0   58.69   13.80
 -10 -19   0  109.19   19.30
  10  19   0   69.49   13.00
  10  19   0   65.79   15.20
  10  19   0   57.09   12.90
  10  19   0   46.80   11.00
  10  19   0   48.10   12.90
 -11 -19   0   48.60   12.90
 -11 -19   0   69.79   16.70
 -11 -19   0   53.19    8.50
  11  19   0   56.79   12.30
  11  19   0   44.40   14.40
  11  19   0   67.59   13.90
  11  19   0   59.59   12.60
  -2 -20   0   32.30   11.20
  -2 -20   0   30.90   10.60
  -2 -20   0   48.30   13.80
  -2 -20   0   29.10    8.20
   2  20   0   20.10    9.80
   2  20   0   38.40    9.50
   2  20   0   35.90   10.90
   2  20   0   44.70   14.90
  -3 -20   0    2.20    5.10
  -3 -20   0  -13.50    5.80
  -3 -20   0    9.90    8.10
  -3 -20   0   -4.20    7.90
  -3 -20   0   -1.90    6.60
   3  20   0   10.80   11.60
   3  20   0   -2.20    7.60
   3  20   0   -8.20    7.70
   3  20   0   -6.10    5.60
  -4 -20   0   -5.00    6.60
  -4 -20   0    5.70    7.00
  -4 -20   0   -7.60    4.30
   4  20   0   -1.90    7.90
   4  20   0   -4.90    6.80
   4  20   0    0.00    7.50
   4  20   0    1.20    5.00
   4  20   0  -13.50    5.20
  -5 -20   0    1.20    7.60
  -5 -20   0   -7.80    6.70
  -5 -20   0    4.00    9.10
  -5 -20   0    7.50    7.60
   5  20   0   -3.80    7.40
   5  20   0   10.30    4.60
   5  20   0   -8.60    7.00
   5  20   0  -10.00    4.80
  -6 -20   0   37.00   10.50
  -6 -20   0   32.30    9.80
  -6 -20   0   46.70   13.00
  -6 -20   0   40.00   11.70
   6  20   0   32.90   12.50
   6  20   0   24.50    9.90
   6  20   0   38.00   12.90
   6  20   0   28.30   10.90
   6  20   0   26.40    8.30
   6  20   0   33.70    6.50
  -7 -20   0   30.50   11.30
  -7 -20   0   38.80    9.60
  -7 -20   0   34.60   12.20
   7  20   0   28.70   10.20
   7  20   0   19.80    9.00
   7  20   0   20.00   11.00
   7  20   0   29.70   11.50
   7  20   0   23.70   11.60
  -8 -20   0   14.20    9.30
  -8 -20   0   21.00   12.20
  -8 -20   0   10.30    7.60
   8  20   0    1.20    6.40
   8  20   0   17.20   11.70
   8  20   0    3.70    7.70
   8  20   0   15.10    8.20
  -9 -20   0  -11.90    8.80
  -9 -20   0   16.40    8.30
   9  20   0    4.70    7.60
   9  20   0   11.10    8.00
   9  20   0    6.70    9.90
   9  20   0    5.10    6.70
   8  20  -1    7.20    8.80
   8  20  -1    6.40   11.50
   8  20  -1   15.50    9.60
   8  20  -1   12.90    8.30
  -8 -20   1   23.00   12.30
  -8 -20   1   11.90    7.40
  -8 -20   1   13.70   10.00
   7  20  -1   -3.20    8.10
   7  20  -1   16.40   10.20
   7  20  -1   -6.90    5.90
   7  20  -1   -4.70    7.10
  -7 -20   1    1.70    6.90
  -7 -20   1   -0.30    9.20
  -7 -20   1   14.30   11.10
   6  20  -1   63.49   14.90
   6  20  -1   40.60   10.40
   6  20  -1   50.29   11.90
  -6 -20   1   45.00   11.60
  -6 -20   1   66.99   14.70
   5  20  -1   92.29   21.60
   5  20  -1   87.49   16.60
   5  20  -1  122.89   10.90
   5  20  -1   71.29   13.70
   5  20  -1  103.99   15.40
  -5 -20   1   77.79   21.00
  -5 -20   1   92.39   15.70
  -5 -20   1   89.69   18.80
  -5 -20   1   81.09   14.80
   4  20  -1  109.39   19.00
   4  20  -1  141.89   19.90
   4  20  -1   67.29   13.10
   4  20  -1  117.09   12.50
   4  20  -1  123.19   20.60
   4  20  -1  116.59   16.00
  -4 -20   1  134.49   14.50
  -4 -20   1  146.69   21.50
  -4 -20   1   93.19   17.50
  -4 -20   1   95.39   16.00
  -4 -20   1  106.49   19.20
   3  20  -1   46.40   14.10
   3  20  -1   66.99    9.80
   3  20  -1   46.80   13.10
   3  20  -1   51.09   12.70
   3  20  -1   57.59   12.30
  -3 -20   1   50.19   11.40
  -3 -20   1   70.09   11.10
  -3 -20   1   51.39   11.90
  -3 -20   1   47.30   14.80
  -3 -20   1   54.59   14.20
   2  20  -1   48.80   12.30
   2  20  -1   80.39   12.90
   2  20  -1   91.79   17.40
   2  20  -1   66.99   12.70
  -2 -20   1   58.79   17.10
  -2 -20   1   58.99   11.20
  -2 -20   1   63.19   11.60
  -2 -20   1   64.99   14.50
  -2 -20   1   65.49   12.90
  11  19  -1    3.50    7.30
  11  19  -1    3.20    7.90
  11  19  -1   10.20    8.50
  11  19  -1    1.90    8.10
 -11 -19   1    4.40   10.50
 -11 -19   1    1.40    7.00
 -11 -19   1   -7.00    7.00
  10  19  -1   28.30   11.20
  10  19  -1   31.60   10.50
  10  19  -1   49.60   12.30
  10  19  -1   30.40   10.20
 -10 -19   1   47.80   13.80
 -10 -19   1   39.80    7.00
 -10 -19   1   26.60   10.40
 -10 -19   1   19.70   11.90
   9  19  -1   77.69   13.30
   9  19  -1   67.99   13.10
   9  19  -1   87.29   17.80
   9  19  -1   72.89   13.80
  -9 -19   1   67.39   11.60
  -9 -19   1   48.80   14.00
  -9 -19   1   83.59   15.40
   8  19  -1   87.39   14.50
   8  19  -1   78.79   17.00
   8  19  -1   77.59   14.40
   8  19  -1   57.39   13.50
   8  19  -1   95.39   14.40
  -8 -19   1  124.19   17.90
  -8 -19   1   88.39   16.70
  -8 -19   1   71.49   14.10
  -8 -19   1   86.19   15.70
   7  19  -1   20.20    8.20
   7  19  -1   42.70   10.80
   7  19  -1    4.10    7.40
   7  19  -1   23.50    9.10
   7  19  -1   30.10   10.30
  -7 -19   1   24.20   10.90
  -7 -19   1   27.50   10.30
  -7 -19   1   21.30   10.80
  -7 -19   1   31.30   11.70
   6  19  -1   43.10   10.20
   6  19  -1   53.39   13.10
   6  19  -1   31.00    9.90
   6  19  -1   56.49   11.80
   6  19  -1   45.90   11.10
   6  19  -1   53.79    7.00
  -6 -19   1   50.89   10.80
  -6 -19   1   47.20   12.50
  -6 -19   1   54.79   14.10
  -6 -19   1   66.19   14.50
   5  19  -1  169.58   20.70
   5  19  -1  161.18   18.10
   5  19  -1  144.89   18.50
   5  19  -1  157.88   17.80
   5  19  -1  174.18   22.50
  -5 -19   1  147.69   20.90
  -5 -19   1  171.28   21.60
  -5 -19   1  156.78   20.90
  -5 -19   1  168.38   18.60
   4  19  -1  127.69   15.80
   4  19  -1  134.39   20.10
   4  19  -1  130.29   12.50
   4  19  -1  117.49   16.60
   4  19  -1  146.39   19.70
   4  19  -1  121.69   17.80
  -4 -19   1  131.09   16.30
  -4 -19   1  158.78   16.80
  -4 -19   1  150.98   21.30
  -4 -19   1  133.69   19.80
   3  19  -1   31.10   10.20
   3  19  -1   55.59    9.90
   3  19  -1   21.60    9.60
   3  19  -1   18.70    7.80
   3  19  -1   38.60   10.10
  -3 -19   1   31.80    9.70
  -3 -19   1   34.40   12.00
  -3 -19   1   31.10    8.90
  -3 -19   1   69.49   13.30
  -3 -19   1   30.00   11.50
   2  19  -1    8.70    5.50
   2  19  -1    4.70    8.00
   2  19  -1   11.40    9.10
   2  19  -1    6.50    8.50
   2  19  -1    8.10    6.40
  -2 -19   1    3.80    4.10
  -2 -19   1    4.70    8.50
  -2 -19   1    4.00    8.50
  -2 -19   1    7.70    6.20
  -2 -19   1   12.30    6.70
   1  19  -1   26.30   12.70
   1  19  -1    4.40    7.30
   1  19  -1   26.30    8.30
   1  19  -1   27.00    8.80
   1  19  -1   14.70    8.20
  -1 -19   1   16.80    9.30
  -1 -19   1   27.50   11.50
  -1 -19   1   37.90    7.50
  -1 -19   1   23.90    7.40
  -1 -19   1   11.50    7.70
   0  19  -1  -13.20    7.30
   0  19  -1  -15.10    5.90
   0  19  -1    1.00    5.80
   0  19  -1   -4.00    5.20
   0  19  -1    1.00    8.50
   0 -19   1   -6.80    5.40
   0 -19   1    5.40    8.50
   0 -19   1  -10.20    6.70
   0 -19   1    5.70    5.30
  -1  19  -1   13.90    9.30
  -1  19  -1   -3.10    8.50
  -1  19  -1    4.60    6.50
  -1  19  -1   15.00    9.50
  -1  19  -1   23.80    9.10
   1 -19   1   38.20   12.80
   1 -19   1   -4.50    8.30
   1 -19   1    7.00    7.20
   1 -19   1   18.90    7.80
  12  18  -1   45.90   12.00
  12  18  -1   40.20    8.90
  12  18  -1   45.20   12.30
  12  18  -1   46.70   13.00
 -12 -18   1   45.10   14.20
 -12 -18   1   41.00   13.60
 -12 -18   1   64.89   14.60
 -12 -18   1   57.09    9.90
  11  18  -1  147.39   17.50
  11  18  -1  109.49   20.10
  11  18  -1  103.79   17.80
  11  18  -1  161.88   18.70
 -11 -18   1  105.89   17.90
 -11 -18   1  151.48   21.40
 -11 -18   1  170.48   24.20
  10  18  -1  136.19   16.40
  10  18  -1   68.89   13.90
  10  18  -1  107.79   18.50
  10  18  -1  138.29   16.10
  10  18  -1   97.09   16.40
 -10 -18   1  142.89   20.50
 -10 -18   1   96.29   15.70
 -10 -18   1  112.19   18.20
 -10 -18   1   98.39   15.60
 -10 -18   1  143.69   18.90
   9  18  -1  171.28   23.30
   9  18  -1  165.28   21.20
   9  18  -1  148.89   18.10
   9  18  -1  199.58   18.30
   9  18  -1  180.58   20.10
   9  18  -1  199.48   19.00
  -9 -18   1  258.37   21.40
  -9 -18   1  210.88   21.90
  -9 -18   1  234.68   24.20
  -9 -18   1  187.98   12.30
  -9 -18   1  201.28   23.00
   8  18  -1   87.19   15.00
   8  18  -1  158.98   18.00
   8  18  -1   97.49   15.70
   8  18  -1  102.89   15.30
   8  18  -1  139.59   15.80
   8  18  -1  137.09   20.90
  -8 -18   1  108.29   16.70
  -8 -18   1  122.79   18.70
  -8 -18   1  149.99   18.30
  -8 -18   1   93.09   16.20
  -8 -18   1  167.68   19.30
   7  18  -1   76.59   15.40
   7  18  -1   77.49   12.80
   7  18  -1   66.79   12.70
   7  18  -1   96.59   15.90
   7  18  -1   95.99   15.50
   7  18  -1   97.59   15.00
  -7 -18   1  104.99   18.30
  -7 -18   1  129.39   17.00
  -7 -18   1   74.19   15.00
  -7 -18   1   90.89   15.60
   6  18  -1   91.29    8.00
   6  18  -1   87.39   15.20
   6  18  -1   77.59   12.20
   6  18  -1   54.39   11.10
   6  18  -1   89.79   15.40
   6  18  -1   53.09   11.20
   6  18  -1  102.79   18.00
  -6 -18   1  111.19   15.70
  -6 -18   1   79.99   14.60
  -6 -18   1   92.79   16.50
  -6 -18   1   97.19   16.40
  -6 -18   1   79.59   12.30
   5  18  -1   72.99   12.60
   5  18  -1  119.19   15.60
   5  18  -1   76.09   13.90
   5  18  -1   75.99   14.00
   5  18  -1   83.19   10.30
   5  18  -1   81.99   15.50
   5  18  -1  126.39   18.00
  -5 -18   1   79.89   15.20
  -5 -18   1  112.79   15.90
  -5 -18   1   77.39   15.40
  -5 -18   1  102.09   16.60
  -5 -18   1   70.89   12.10
   4  18  -1  131.79   16.20
   4  18  -1  133.09   16.90
   4  18  -1  135.39   15.90
   4  18  -1  137.39   12.60
   4  18  -1  127.89   19.40
   4  18  -1  120.99   17.90
   4  18  -1   92.39   15.30
  -4 -18   1  151.38   19.60
  -4 -18   1  116.09   22.60
  -4 -18   1  124.39   15.40
  -4 -18   1  129.79   16.70
  -4 -18   1  130.79   19.40
  -4 -18   1  142.89   20.80
   3  18  -1    6.50    6.00
   3  18  -1   11.40    8.30
   3  18  -1   12.70    7.70
   3  18  -1   10.40    8.30
   3  18  -1   15.00    7.30
   3  18  -1   14.80    6.60
  -3 -18   1   15.20    9.00
  -3 -18   1   11.10    7.80
  -3 -18   1    6.40   11.70
  -3 -18   1    9.00    6.20
  -3 -18   1    6.70    8.10
  -3 -18   1    5.30    6.20
   2  18  -1    4.20    6.40
   2  18  -1    8.60    8.60
   2  18  -1    4.30    9.90
   2  18  -1    5.10    5.10
   2  18  -1    1.90    4.80
   2  18  -1   19.50    9.20
  -2 -18   1    4.00    6.00
  -2 -18   1    2.20    8.80
  -2 -18   1   12.50    7.50
  -2 -18   1   -6.20    5.00
  -2 -18   1    0.70    7.80
  -2 -18   1   -3.00    6.30
   1  18  -1   -4.30    5.40
   1  18  -1   -3.40    6.40
   1  18  -1  -12.20    5.00
   1  18  -1    1.70    7.00
  -1 -18   1   33.00   10.00
  -1 -18   1   24.00    7.00
  -1 -18   1   -0.80    6.40
  -1 -18   1    4.40    5.00
  -1 -18   1   -1.60    5.40
  -1 -18   1   -2.60    7.10
   0  18  -1   10.20    7.20
   0  18  -1   -1.10    7.00
   0  18  -1    2.40    9.30
   0  18  -1   -9.20    6.60
   0  18  -1   20.20    8.80
   0  18  -1   -8.90    5.20
   0 -18   1   -6.30    8.20
   0 -18   1    1.70    7.40
   0 -18   1   -6.30    5.10
   0 -18   1   -6.00    4.40
   0 -18   1    1.40    7.30
  -1  18  -1    8.20    6.90
  -1  18  -1    6.90    9.90
  -1  18  -1    7.30    9.30
  -1  18  -1   18.10    6.00
  -1  18  -1   13.00    7.40
   1 -18   1   -1.30   10.80
   1 -18   1   11.00    7.70
   1 -18   1   -2.20    7.60
   1 -18   1    9.50    9.60
   1 -18   1    5.20    6.20
  -2  18  -1   76.29   14.60
  -2  18  -1   67.59   12.10
  -2  18  -1   74.79   15.10
  -2  18  -1  115.09   16.80
  -2  18  -1   57.89   14.20
   2 -18   1   59.29   16.70
   2 -18   1   42.20   16.30
   2 -18   1   60.59   10.80
   2 -18   1   62.29   12.30
   2 -18   1   63.99   18.00
  -3  18  -1    8.70    7.50
  -3  18  -1   28.20   10.20
  -3  18  -1   10.30   10.70
  -3  18  -1   16.20   10.80
  -3  18  -1   28.20   10.20
   3 -18   1   30.40   11.50
   3 -18   1   42.20   11.30
   3 -18   1   19.00   10.90
   3 -18   1   11.90    8.20
   3 -18   1    8.80    7.40
  13  17  -1   55.19   10.10
  13  17  -1   61.19   13.80
  13  17  -1   66.79   14.80
  13  17  -1   47.90   12.30
 -13 -17   1   63.99   14.00
 -13 -17   1   72.79   10.90
 -13 -17   1   53.19   14.00
 -13 -17   1   49.99   13.90
  12  17  -1   50.29   11.70
  12  17  -1   54.29   14.70
  12  17  -1   61.09   11.80
  12  17  -1   26.60    9.70
 -12 -17   1   60.49   12.30
 -12 -17   1   69.09   10.60
 -12 -17   1   52.69   13.60
 -12 -17   1   60.69   13.30
  11  17  -1  197.38   17.60
  11  17  -1  220.48   19.40
  11  17  -1  155.38   18.90
  11  17  -1  178.08   20.30
  11  17  -1  228.28   23.10
  11  17  -1  212.08   20.10
  11  17  -1  242.58   34.50
 -11 -17   1  232.58   23.40
 -11 -17   1  216.58   16.70
 -11 -17   1  198.48   23.10
 -11 -17   1  240.68   25.10
 -11 -17   1  213.18   24.10
  10  17  -1  146.09   19.80
  10  17  -1  139.29   17.80
  10  17  -1  121.59   16.40
  10  17  -1  122.29   18.40
  10  17  -1  139.19   17.60
  10  17  -1  103.29   11.60
  10  17  -1  136.59   16.30
 -10 -17   1  162.28   19.60
 -10 -17   1  121.59   12.50
 -10 -17   1  181.78   18.10
 -10 -17   1  162.08   17.50
 -10 -17   1  150.98   20.30
 -10 -17   1   94.69   16.20
   9  17  -1   65.99   14.10
   9  17  -1   91.19   16.50
   9  17  -1   71.29   14.70
   9  17  -1   76.39   12.50
   9  17  -1   77.29   13.20
   9  17  -1   64.29    8.80
   9  17  -1   73.29   12.80
  -9 -17   1   60.09   13.50
  -9 -17   1  122.69   15.90
  -9 -17   1   70.09   13.50
  -9 -17   1   87.79   15.30
  -9 -17   1   91.09   15.10
  -9 -17   1   67.59    8.70
   8  17  -1   72.09   14.00
   8  17  -1   91.69   14.10
   8  17  -1  115.89   15.70
   8  17  -1   64.09   13.70
   8  17  -1  119.09   17.50
   8  17  -1   56.99   11.30
  -8 -17   1   81.29   16.00
  -8 -17   1   87.89   14.60
  -8 -17   1   76.99    8.20
  -8 -17   1   72.89    8.80
  -8 -17   1   65.69   12.70
  -8 -17   1   70.79   13.20
   7  17  -1   59.49   13.50
   7  17  -1   51.19   12.50
   7  17  -1   63.89   12.00
   7  17  -1   49.60    9.90
   7  17  -1   70.89   13.10
   7  17  -1   64.39   17.20
  -7 -17   1   71.49   13.60
  -7 -17   1   60.39   12.40
  -7 -17   1   64.39    6.50
  -7 -17   1   64.19   12.70
  -7 -17   1   49.60   15.90
  -7 -17   1  112.59   15.30
  -7 -17   1   67.59    6.10
   6  17  -1    1.50    6.40
   6  17  -1   11.20    4.10
   6  17  -1    8.30    7.00
   6  17  -1   30.50   11.60
   6  17  -1    9.20    8.50
   6  17  -1    9.40    7.50
   6  17  -1   10.70    6.10
  -6 -17   1    3.10    6.60
  -6 -17   1   16.80    7.20
  -6 -17   1    3.30    6.90
  -6 -17   1   17.30    6.00
  -6 -17   1    9.70    6.80
   5  17  -1   25.40    9.70
   5  17  -1   35.20   11.20
   5  17  -1   29.80    8.70
   5  17  -1   29.20    9.80
   5  17  -1   26.60    9.60
   5  17  -1   20.40    5.40
   5  17  -1   18.20    7.10
  -5 -17   1   23.40    8.50
  -5 -17   1    9.40    9.80
  -5 -17   1   22.60    9.30
  -5 -17   1   24.60    8.70
  -5 -17   1   34.40    9.10
   4  17  -1   30.90    8.60
   4  17  -1   45.00    8.00
   4  17  -1   26.40    8.70
   4  17  -1   20.10    7.90
   4  17  -1   31.90   10.20
   4  17  -1   36.60   10.10
   4  17  -1   29.20    8.30
  -4 -17   1   16.10    8.40
  -4 -17   1   26.30    8.00
  -4 -17   1   35.00    6.10
  -4 -17   1   17.20    8.30
   3  17  -1   20.80    9.00
   3  17  -1   32.20   11.40
   3  17  -1   26.90    6.80
   3  17  -1   30.40    8.70
   3  17  -1   16.70    7.90
   3  17  -1   33.80   10.10
  -3 -17   1   32.10    6.10
  -3 -17   1   23.40    8.80
  -3 -17   1   21.30    6.90
  -3 -17   1   13.00    6.30
  -3 -17   1   27.10   11.80
  -3 -17   1   34.60    9.20
   2  17  -1   44.70   12.90
   2  17  -1   53.59   11.20
   2  17  -1   53.89   11.80
   2  17  -1   51.09   12.70
   2  17  -1   65.59   10.30
   2  17  -1   63.09   12.80
  -2 -17   1   49.00   13.50
  -2 -17   1   51.69   11.30
  -2 -17   1   44.00   13.20
  -2 -17   1   63.29   10.40
  -2 -17   1   42.60   11.30
  -2 -17   1   52.99   10.70
   1  17  -1   31.10    8.00
   1  17  -1   35.10   10.60
   1  17  -1   39.10    8.70
   1  17  -1   31.50   10.80
   1  17  -1   17.90    8.20
   1  17  -1    4.90    8.10
  -1 -17   1   45.40    8.10
  -1 -17   1   22.30    8.30
  -1 -17   1   30.50    7.90
  -1 -17   1   28.60    9.60
  -1 -17   1   43.40   11.90
  -1 -17   1   19.10    8.70
   0  17  -1   87.49   18.40
   0  17  -1   46.10   12.90
   0  17  -1   66.49   10.80
   0  17  -1   61.89   11.60
   0  17  -1   57.79   12.90
   0  17  -1   57.89   12.90
   0 -17   1   31.20    9.50
   0 -17   1   63.59   12.90
   0 -17   1   64.29   11.20
   0 -17   1   72.49   12.10
   0 -17   1   48.90   12.10
   0 -17   1   78.19   16.10
  -1  17  -1   25.60    8.90
  -1  17  -1   31.30   12.70
  -1  17  -1   43.60    8.50
  -1  17  -1   27.90   10.50
  -1  17  -1   52.59   11.40
  -1  17  -1   52.49   13.30
   1 -17   1   54.79   14.00
   1 -17   1   40.20    9.30
   1 -17   1   31.40   10.20
   1 -17   1   28.40    8.30
  -2  17  -1   71.99   14.50
  -2  17  -1   41.90   18.50
  -2  17  -1   67.79   10.80
  -2  17  -1   98.79   14.40
  -2  17  -1   88.29   17.20
  -2  17  -1   94.99   16.90
   2 -17   1   47.70   13.60
   2 -17   1   69.89   15.90
   2 -17   1   93.19    9.20
   2 -17   1   60.59   13.30
   2 -17   1   72.09   12.50
   2 -17   1   60.49   11.70
  -3  17  -1   56.79   13.00
  -3  17  -1   55.89   14.80
  -3  17  -1   45.00   12.30
  -3  17  -1   47.60    9.10
  -3  17  -1   69.49   13.60
   3 -17   1   49.80   13.10
   3 -17   1   44.80   10.60
   3 -17   1   71.19   16.20
   3 -17   1   60.29   14.80
   3 -17   1   46.80    7.60
  -4  17  -1   62.89   17.60
  -4  17  -1   77.49   10.70
  -4  17  -1   82.39   16.90
  -4  17  -1   80.49   14.50
  -4  17  -1   77.69   15.30
   4 -17   1   66.59   16.00
   4 -17   1  134.49   20.20
   4 -17   1   62.89   12.50
   4 -17   1   75.39   14.90
   4 -17   1  102.89   10.80
   4 -17   1   84.59   13.60
  14  16  -1   55.29   11.60
  14  16  -1   55.19   13.00
  14  16  -1   54.59   14.00
  14  16  -1   57.39   10.20
 -14 -16   1   74.29   15.90
 -14 -16   1   62.69   12.60
 -14 -16   1   68.39   11.50
 -14 -16   1   60.59   15.10
  13  16  -1   57.79   13.10
  13  16  -1   57.59   10.10
  13  16  -1   80.49   14.50
  13  16  -1   64.39   14.50
 -13 -16   1   50.09   12.80
 -13 -16   1   74.59   15.20
 -13 -16   1   75.19   11.40
 -13 -16   1   89.39   16.20
  12  16  -1   72.09   14.60
  12  16  -1   61.69   12.20
  12  16  -1   72.29   14.00
  12  16  -1   66.59   13.50
  12  16  -1   43.60   10.50
 -12 -16   1   69.29   15.10
 -12 -16   1   60.19   11.80
 -12 -16   1   69.49   22.30
 -12 -16   1   66.19   14.30
 -12 -16   1   51.49    9.80
  11  16  -1   59.39   12.30
  11  16  -1   31.60    9.60
  11  16  -1   79.69   21.10
  11  16  -1   50.99   11.60
  11  16  -1   38.30    8.70
  11  16  -1   32.70   10.50
 -11 -16   1   25.80    9.60
 -11 -16   1   48.10   11.80
 -11 -16   1   70.99   13.60
 -11 -16   1   66.49   13.80
 -11 -16   1   62.39    9.50
 -11 -16   1   38.80   11.30
  10  16  -1   92.09   16.30
  10  16  -1  113.49   22.20
  10  16  -1   92.09   14.20
  10  16  -1   94.79   17.00
  10  16  -1  117.99   15.00
  10  16  -1  143.19   19.30
  10  16  -1   78.89   11.10
 -10 -16   1  138.29   17.40
 -10 -16   1   88.19   16.30
 -10 -16   1   83.59   15.30
 -10 -16   1  101.99   12.40
 -10 -16   1   86.09   15.70
 -10 -16   1  132.59   15.40
   9  16  -1   38.20    9.40
   9  16  -1   34.80   11.20
   9  16  -1   30.10    6.80
   9  16  -1   39.40    9.60
   9  16  -1   37.10   11.20
   9  16  -1   33.20    8.60
   9  16  -1   40.00   10.50
  -9 -16   1   34.60   11.40
  -9 -16   1   33.90   10.10
  -9 -16   1   31.90    9.90
  -9 -16   1   48.00   11.30
  -9 -16   1   41.70    7.40
  -9 -16   1   42.60    8.50
   8  16  -1   92.79   13.20
   8  16  -1   96.09    9.40
   8  16  -1   82.59   13.50
   8  16  -1   94.19   18.80
   8  16  -1   76.49   13.90
   8  16  -1  118.29   15.70
   8  16  -1   94.39   17.50
  -8 -16   1   83.89   15.40
  -8 -16   1   77.79   13.40
  -8 -16   1   93.29    9.40
  -8 -16   1  114.19   16.30
  -8 -16   1  110.29   17.00
   7  16  -1   -8.70    6.40
   7  16  -1    3.60    6.10
   7  16  -1    4.90    6.40
   7  16  -1   -5.80    4.90
   7  16  -1   -1.10    3.70
   7  16  -1   -8.00    4.10
  -7 -16   1   -0.30    3.00
  -7 -16   1    8.40    6.50
  -7 -16   1   -3.10    6.80
  -7 -16   1    3.50    5.60
  -7 -16   1   -2.80    5.20
  -7 -16   1    5.20    6.70
  -7 -16   1    8.90    4.50
   6  16  -1    0.80    6.00
   6  16  -1   11.70    6.30
   6  16  -1   11.30    2.90
   6  16  -1    8.10    5.90
   6  16  -1    7.00    5.70
   6  16  -1   18.80    8.00
   6  16  -1    6.60    6.20
  -6 -16   1   15.30    4.20
  -6 -16   1   10.00    6.90
  -6 -16   1    5.20    6.80
  -6 -16   1   10.00    7.30
  -6 -16   1    9.80    6.10
  -6 -16   1    6.50    3.00
  -6 -16   1   13.40    8.30
  -6 -16   1   11.40    3.10
   5  16  -1   31.50    5.50
   5  16  -1   23.00    9.40
   5  16  -1   28.10    9.30
   5  16  -1   20.50    7.30
   5  16  -1   17.70    7.40
   5  16  -1   19.70    7.30
   5  16  -1   33.90    9.50
  -5 -16   1   31.00    8.60
  -5 -16   1   22.90    7.60
  -5 -16   1   25.70    8.90
  -5 -16   1   32.50    7.40
  -5 -16   1   27.80    7.80
   4  16  -1   -5.70    3.90
   4  16  -1    4.70    6.70
   4  16  -1   -6.30    5.50
   4  16  -1    2.30    6.10
   4  16  -1    3.10    4.80
   4  16  -1    1.60    6.10
   4  16  -1    1.60    4.10
  -4 -16   1    2.40    6.00
  -4 -16   1    2.60    5.10
  -4 -16   1   -0.60    5.50
  -4 -16   1    1.80    5.60
  -4 -16   1  -10.20    5.50
  -4 -16   1    3.70    4.40
   3  16  -1   51.89   11.70
   3  16  -1   62.69   13.60
   3  16  -1   39.70   11.50
   3  16  -1   48.10    9.70
   3  16  -1   50.29    7.90
   3  16  -1   46.50   11.50
  -3 -16   1   44.00   11.10
  -3 -16   1   49.10   12.70
  -3 -16   1   62.49   10.10
  -3 -16   1   51.19   10.90
  -3 -16   1   26.90    8.10
  -3 -16   1   51.29   11.60
   2  16  -1  219.08   20.90
   2  16  -1  211.28   19.80
   2  16  -1  191.58   20.40
   2  16  -1  137.39   19.10
   2  16  -1  209.18   15.50
   2  16  -1  196.98   16.80
  -2 -16   1  169.48   19.70
  -2 -16   1  219.88   17.50
  -2 -16   1  194.88   18.00
  -2 -16   1  194.38   20.00
  -2 -16   1  212.88   20.30
  -2 -16   1  206.08   21.50
   1  16  -1  307.77   19.40
   1  16  -1  333.87   26.10
   1  16  -1  288.37   23.10
   1  16  -1  275.57   24.30
   1  16  -1  251.37   23.40
   1  16  -1  267.77   19.10
  -1 -16   1  295.87   20.60
  -1 -16   1  222.48   22.30
  -1 -16   1  275.07   19.80
  -1 -16   1  255.07   24.30
  -1 -16   1  301.77   25.20
  -1 -16   1  289.27   24.00
   0  16  -1   73.69   14.60
   0  16  -1   73.49   13.40
   0  16  -1   62.79   10.50
   0  16  -1   73.09   11.70
   0  16  -1   52.29   14.50
   0  16  -1   54.39   11.30
   0 -16   1   56.59   13.90
   0 -16   1   72.09   14.20
   0 -16   1   65.99   13.20
   0 -16   1   55.59   12.00
   0 -16   1   61.49   11.10
   0 -16   1   98.49   12.90
  -1  16  -1  113.59   18.00
  -1  16  -1  140.99   18.20
  -1  16  -1  127.69   17.00
  -1  16  -1  118.19   12.90
  -1  16  -1  125.09   18.70
  -1  16  -1  143.39   15.30
   1 -16   1  101.19   14.00
   1 -16   1  100.69    7.90
   1 -16   1  120.99   14.50
   1 -16   1   70.39   12.80
   1 -16   1   83.99   14.40
   1 -16   1  114.39   16.60
  -2  16  -1   70.29   10.60
  -2  16  -1   87.69   20.70
  -2  16  -1   96.99   17.60
  -2  16  -1   65.39   13.30
   2 -16   1   61.69   13.10
   2 -16   1   73.09   12.00
   2 -16   1   59.79    8.30
   2 -16   1   64.39   12.80
   2 -16   1   68.69   12.10
   2 -16   1   83.59    9.40
  -3  16  -1  270.57   17.90
  -3  16  -1  257.37   24.90
  -3  16  -1  282.07   22.90
  -3  16  -1  262.07   36.60
  -3  16  -1  237.58   24.60
  -3  16  -1  279.27   24.80
   3 -16   1  239.68   14.80
   3 -16   1  269.97   25.70
   3 -16   1  290.17   25.30
   3 -16   1  289.27   21.50
   3 -16   1  247.68   15.30
   3 -16   1  237.68   19.60
   3 -16   1  268.57   25.70
  -4  16  -1   74.69   10.70
  -4  16  -1   51.09   13.50
  -4  16  -1   61.29   12.60
  -4  16  -1  121.49   17.20
  -4  16  -1   71.59   16.50
   4 -16   1   65.29   14.10
   4 -16   1   75.89   15.30
   4 -16   1   63.19   11.00
   4 -16   1   67.89   13.20
   4 -16   1   81.09   15.80
   4 -16   1   88.09   11.10
  -5  16  -1   42.10   12.20
  -5  16  -1   13.10    8.40
  -5  16  -1   14.30    9.80
  -5  16  -1   18.10   10.10
   5 -16   1    6.80    8.00
   5 -16   1   29.30   11.30
   5 -16   1   13.30    7.40
   5 -16   1    8.10    9.90
   5 -16   1   11.70    8.50
   5 -16   1   42.40    9.80
  -6  16  -1   -7.30    8.50
  -6  16  -1    2.60    5.70
  -6  16  -1    2.80    5.90
  -6  16  -1   -1.10    9.30
  -6  16  -1    7.40    7.70
  -6  16  -1   11.70    9.00
   6 -16   1   -3.70    9.40
   6 -16   1    7.10    7.80
   6 -16   1   28.50   11.00
   6 -16   1  -10.90    6.10
   6 -16   1    7.10    8.80
   6 -16   1   -0.90    8.20
  15  15  -1   45.20   11.80
  15  15  -1   29.80   11.40
  15  15  -1   47.10   14.20
  15  15  -1   33.10    7.60
 -15 -15   1   38.20   12.60
 -15 -15   1   26.10   11.10
 -15 -15   1   16.30   10.20
 -15 -15   1   18.40    8.60
  14  15  -1   81.29   15.00
  14  15  -1   87.79   17.20
  14  15  -1   70.89   13.40
  14  15  -1   91.99   12.80
 -14 -15   1   74.99   16.10
 -14 -15   1  107.79   16.00
 -14 -15   1   84.09   19.80
 -14 -15   1   63.99   12.80
  13  15  -1   69.19   14.30
  13  15  -1   48.70   11.80
  13  15  -1   37.70   10.00
  13  15  -1   30.80   11.70
  13  15  -1   58.59    9.90
  13  15  -1   74.29   14.40
 -13 -15   1   49.30   12.00
 -13 -15   1   49.20   12.40
 -13 -15   1   56.59   13.20
 -13 -15   1   57.29   11.00
 -13 -15   1   70.59   15.70
  12  15  -1   39.40    8.90
  12  15  -1   39.70    8.30
  12  15  -1   31.10    9.00
  12  15  -1   35.30   10.60
  12  15  -1   59.59   13.80
  12  15  -1   48.90   11.20
 -12 -15   1   57.29   11.00
 -12 -15   1   43.90   10.90
 -12 -15   1   40.70    8.90
 -12 -15   1   32.70   10.80
 -12 -15   1   42.20   11.80
 -12 -15   1   35.40   10.60
  11  15  -1   -8.60    4.50
  11  15  -1  -12.20    5.60
  11  15  -1   -1.70    6.10
  11  15  -1   -0.30    5.20
  11  15  -1   -5.50    4.80
  11  15  -1   -8.70    5.50
  11  15  -1   -1.00    4.30
 -11 -15   1   -0.20    6.00
 -11 -15   1    8.70    4.30
 -11 -15   1    3.00    5.20
 -11 -15   1    5.70    5.80
 -11 -15   1    3.30    6.00
 -11 -15   1   -2.00    5.50
  10  15  -1    4.40    5.90
  10  15  -1   16.00    7.10
  10  15  -1    0.40    5.80
  10  15  -1   17.50    7.40
  10  15  -1   27.50    9.60
  10  15  -1    9.90    6.60
  10  15  -1   10.40    9.10
 -10 -15   1   24.60    9.10
 -10 -15   1   18.30    7.20
 -10 -15   1   14.50    6.10
 -10 -15   1   21.00    8.10
 -10 -15   1   34.40    8.60
 -10 -15   1   20.40    8.60
   9  15  -1   -5.70    5.30
   9  15  -1    1.00    4.90
   9  15  -1   13.70    7.50
   9  15  -1    1.10    4.30
   9  15  -1   -0.20    5.40
   9  15  -1    5.20    6.10
  -9 -15   1   12.00    6.90
  -9 -15   1   22.60    6.20
  -9 -15   1    8.90    5.80
  -9 -15   1   16.40    6.20
   8  15  -1   -4.40    4.90
   8  15  -1    2.40    4.70
   8  15  -1    9.90    5.40
   8  15  -1    0.00    5.00
   8  15  -1    2.60    4.80
   8  15  -1    3.70    5.80
  -8 -15   1   -1.30    5.10
  -8 -15   1    0.40    5.60
  -8 -15   1   -1.50    6.00
  -8 -15   1    6.50    5.70
  -8 -15   1   -3.80    3.70
  -8 -15   1    1.90    6.50
   7  15  -1   40.40    8.90
   7  15  -1   59.29    7.50
   7  15  -1   48.10   10.40
   7  15  -1   43.00   10.50
   7  15  -1   40.10    8.90
   7  15  -1   53.79   11.60
   7  15  -1   64.99   11.50
  -7 -15   1   70.29   12.50
  -7 -15   1   74.59   14.50
  -7 -15   1   52.09   10.70
  -7 -15   1   50.09    7.60
  -7 -15   1   36.40   10.00
   6  15  -1  135.49   16.10
   6  15  -1  131.29   15.20
   6  15  -1  130.79   15.90
   6  15  -1  117.29   14.30
   6  15  -1  112.99    7.10
   6  15  -1  149.19   17.50
   6  15  -1  129.59   14.20
  -6 -15   1  127.19   16.10
  -6 -15   1  146.69   16.30
  -6 -15   1  120.79    8.00
  -6 -15   1  131.69    8.60
  -6 -15   1  126.99   16.20
  -6 -15   1  115.39    7.00
  -6 -15   1  134.59   19.70
  -6 -15   1  134.29   17.60
   5  15  -1  304.97   22.00
   5  15  -1  284.97   20.50
   5  15  -1  247.48   21.90
   5  15  -1  292.17   23.70
   5  15  -1  264.97   28.10
   5  15  -1  252.17   12.80
   5  15  -1  279.37   20.20
  -5 -15   1  281.97   23.00
  -5 -15   1  269.77   20.30
  -5 -15   1  256.07   22.30
  -5 -15   1  264.57   21.70
  -5 -15   1  272.47   23.10
   4  15  -1   97.99   16.20
   4  15  -1  139.29   16.00
   4  15  -1  105.49   17.30
   4  15  -1  107.69   13.50
   4  15  -1  104.19    9.50
   4  15  -1   76.19   12.50
  -4 -15   1  122.39   13.20
  -4 -15   1  109.89   15.40
  -4 -15   1  113.69   15.30
  -4 -15   1  100.39   12.60
  -4 -15   1   96.59   14.70
  -4 -15   1  105.99   14.80
   3  15  -1  286.07   22.40
   3  15  -1  315.27   24.50
   3  15  -1  302.47   33.40
   3  15  -1  296.67   23.50
   3  15  -1  312.17   19.80
   3  15  -1  296.87   16.50
  -3 -15   1  302.27   19.70
  -3 -15   1  290.27   22.80
  -3 -15   1  321.37   34.70
  -3 -15   1  289.47   20.90
  -3 -15   1  321.57   22.90
  -3 -15   1  301.97   23.20
   2  15  -1  217.18   20.90
   2  15  -1  193.98   19.30
   2  15  -1  224.38   20.20
   2  15  -1  237.98   21.70
   2  15  -1  210.98   16.60
   2  15  -1  234.48   15.10
  -2 -15   1  195.08   19.10
  -2 -15   1  221.98   18.20
  -2 -15   1  203.28   23.20
  -2 -15   1  237.08   20.80
  -2 -15   1  236.28   17.60
  -2 -15   1  219.18   20.30
   1  15  -1  510.05   31.00
   1  15  -1  501.75   23.90
   1  15  -1  540.35   29.90
   1  15  -1  533.05   25.50
   1  15  -1  498.35   30.90
   1  15  -1  473.15   30.10
  -1 -15   1  506.65   26.50
  -1 -15   1  492.95   31.40
  -1 -15   1  515.05   26.00
  -1 -15   1  512.15   30.30
  -1 -15   1  504.65   30.90
  -1 -15   1  559.34   31.20
   0  15  -1  203.58   20.60
   0  15  -1  161.28   19.50
   0  15  -1  220.88   20.40
   0  15  -1  157.48   19.10
   0  15  -1  182.88   15.30
   0  15  -1  194.78   16.30
   0 -15   1  182.28    9.20
   0 -15   1  205.88   17.00
   0 -15   1  176.78   16.50
   0 -15   1  182.78   19.40
   0 -15   1  192.98    8.80
   0 -15   1  212.68   21.10
   0 -15   1  223.08   21.10
   0 -15   1  196.48   20.70
  -1  15  -1  128.29   18.30
  -1  15  -1   95.49   15.50
  -1  15  -1  130.59   16.40
  -1  15  -1  125.99   14.00
  -1  15  -1  119.59   12.10
  -1  15  -1  117.69   16.60
   1 -15   1  141.69   18.60
   1 -15   1  113.39   17.20
   1 -15   1  101.69    8.60
   1 -15   1  132.89   14.10
   1 -15   1  139.39   15.60
   1 -15   1  106.09   18.30
   1 -15   1  132.39   11.70
   1 -15   1  109.19   18.10
  -2  15  -1   68.29   12.90
  -2  15  -1   74.59   13.00
  -2  15  -1   83.49   10.60
  -2  15  -1   77.49   13.50
  -2  15  -1   64.89   14.30
  -2  15  -1   68.19   14.40
   2 -15   1   79.29   14.50
   2 -15   1   82.59   14.20
   2 -15   1   94.09   11.10
   2 -15   1   65.69    8.50
   2 -15   1  124.09   17.70
   2 -15   1   59.49   11.00
   2 -15   1   53.89    7.70
   2 -15   1   79.49   15.70
  -3  15  -1   88.19   14.90
  -3  15  -1   87.79   16.00
  -3  15  -1   99.49   18.90
  -3  15  -1  118.49   12.10
  -3  15  -1   98.29   16.00
   3 -15   1   74.19   13.50
   3 -15   1   76.79   10.10
   3 -15   1  112.09   14.80
   3 -15   1  135.99   17.10
   3 -15   1   99.49   16.10
   3 -15   1   98.99   10.70
  -4  15  -1   74.89    9.90
  -4  15  -1   52.09   11.90
  -4  15  -1   80.69   15.50
  -4  15  -1   87.09   15.20
  -4  15  -1   84.19   13.90
   4 -15   1   44.50    8.60
   4 -15   1   77.59   15.30
   4 -15   1  114.09   14.60
   4 -15   1   66.29    9.80
   4 -15   1   89.59   16.50
   4 -15   1   55.19   10.50
   4 -15   1   80.29   14.90
  -5  15  -1   -7.30    4.10
  -5  15  -1   -6.00    6.70
  -5  15  -1  -10.50    6.20
  -5  15  -1   -6.00    6.00
  -5  15  -1   -7.60    4.20
  -5  15  -1    9.00    8.10
   5 -15   1   -4.30    6.00
   5 -15   1    1.20    6.00
   5 -15   1   -1.30    5.40
   5 -15   1   -1.10    6.80
   5 -15   1    0.60    6.00
  -6  15  -1   -6.70    7.10
  -6  15  -1    5.60    7.50
  -6  15  -1   -7.20    4.70
  -6  15  -1   -9.10    5.20
  -6  15  -1    7.80    9.00
   6 -15   1  -16.00    6.30
   6 -15   1   -1.80    7.40
   6 -15   1   -0.70    5.50
   6 -15   1    0.00    9.30
  -7  15  -1   -3.20    6.80
  -7  15  -1    2.50    7.70
  -7  15  -1    6.20   10.80
  -7  15  -1   -1.90    5.60
   7 -15   1  -15.40    7.00
   7 -15   1   -6.30    7.00
   7 -15   1    0.80    8.30
   7 -15   1  -11.30    7.00
  15  14  -1   20.50   10.20
  15  14  -1    9.20    5.00
  15  14  -1    6.00    8.70
  15  14  -1   15.20   13.40
  15  14  -1   12.20    7.40
 -15 -14   1   39.20   11.30
 -15 -14   1    7.60    9.70
 -15 -14   1   14.10    9.20
  14  14  -1    3.10    7.30
  14  14  -1   -2.40    6.00
  14  14  -1   -2.10    7.10
  14  14  -1   10.60    4.90
  14  14  -1    2.60    7.40
 -14 -14   1   11.60    9.00
 -14 -14   1   11.80    7.40
 -14 -14   1    9.40    7.80
 -14 -14   1   13.60    7.20
  13  14  -1    5.20    7.00
  13  14  -1   15.20    8.60
  13  14  -1   13.00    7.80
  13  14  -1   20.20    6.80
  13  14  -1    8.40    4.30
  13  14  -1    6.20    7.50
 -13 -14   1   16.00    7.30
 -13 -14   1    9.00    8.60
 -13 -14   1   16.00    8.60
 -13 -14   1   18.10    8.50
  12  14  -1   -6.90    5.60
  12  14  -1   -2.90    4.90
  12  14  -1   -1.60    4.60
  12  14  -1   -3.00    5.70
  12  14  -1    1.50    4.60
  12  14  -1    0.00    5.20
 -12 -14   1   -2.90    6.30
 -12 -14   1    7.80    6.80
 -12 -14   1    2.40    5.30
 -12 -14   1    3.00    7.20
 -12 -14   1    2.00    6.20
 -12 -14   1    7.00    6.70
  11  14  -1    7.40    5.30
  11  14  -1   -0.80    6.10
  11  14  -1   -1.90    5.30
  11  14  -1    3.70    5.40
  11  14  -1    6.80    6.50
  11  14  -1    5.60    4.70
  11  14  -1   -5.90    4.70
 -11 -14   1   15.40    8.10
 -11 -14   1    8.70    6.60
 -11 -14   1   -6.10    6.70
 -11 -14   1    3.30    5.80
 -11 -14   1    1.60    5.10
 -11 -14   1    5.00    7.00
  10  14  -1   18.20    6.90
  10  14  -1   16.10    6.70
  10  14  -1   15.70    7.50
  10  14  -1   13.40    7.60
  10  14  -1   14.60    6.80
  10  14  -1   12.50    6.00
 -10 -14   1   19.90   13.10
 -10 -14   1   18.70    8.30
 -10 -14   1   34.20    7.90
 -10 -14   1   10.30    8.80
 -10 -14   1   33.90   10.70
 -10 -14   1   20.90    8.10
   9  14  -1   25.20    7.20
   9  14  -1   24.80    7.70
   9  14  -1   22.70    8.40
   9  14  -1   30.50    9.20
   9  14  -1   31.80    9.90
   9  14  -1   25.40    7.30
   9  14  -1   46.10    8.20
  -9 -14   1   27.10    9.20
  -9 -14   1   47.60   10.60
  -9 -14   1   23.10    8.90
  -9 -14   1   28.40    9.10
  -9 -14   1   39.50    8.20
   8  14  -1   99.79    9.80
   8  14  -1   85.99   12.50
   8  14  -1   91.19   14.60
   8  14  -1  126.19   16.00
   8  14  -1  114.79   14.10
   8  14  -1  108.59   13.00
  -8 -14   1   98.89   15.10
  -8 -14   1  106.09   10.20
  -8 -14   1  102.49   14.80
  -8 -14   1  107.39   14.90
  -8 -14   1  106.09   14.30
  -8 -14   1  119.39   16.10
   7  14  -1  310.07   23.30
   7  14  -1  319.07   21.50
   7  14  -1  267.37   14.20
   7  14  -1  322.57   20.90
   7  14  -1  291.47   21.20
   7  14  -1  317.87   23.10
   7  14  -1  313.97   20.90
  -7 -14   1  280.07   22.60
  -7 -14   1  328.37   23.00
  -7 -14   1  281.17   21.70
  -7 -14   1  328.37   23.80
  -7 -14   1  235.98   28.10
  -7 -14   1  291.87   14.50
   6  14  -1  329.97   20.80
   6  14  -1  308.67   10.70
   6  14  -1  279.97   21.40
   6  14  -1  325.97   21.00
   6  14  -1  293.27   22.40
   6  14  -1  285.37   20.50
   6  14  -1  298.57   23.20
  -6 -14   1  344.17   22.80
  -6 -14   1  328.37   23.40
  -6 -14   1  291.57   24.00
  -6 -14   1  319.47   13.70
  -6 -14   1  308.77   23.60
  -6 -14   1  308.07   22.50
   5  14  -1   97.89   13.50
   5  14  -1   93.49   13.40
   5  14  -1   92.69   11.70
   5  14  -1   97.29   12.10
   5  14  -1  108.59   14.80
   5  14  -1  102.19   14.40
   5  14  -1  108.19    8.00
  -5 -14   1  108.99   16.20
  -5 -14   1   98.79   13.60
  -5 -14   1   93.69    6.70
  -5 -14   1  104.29   14.80
  -5 -14   1   93.89   14.20
  -5 -14   1  100.39    7.20
  -5 -14   1   91.39   13.20
   4  14  -1  206.38   18.40
   4  14  -1  240.28   19.10
   4  14  -1  237.68   17.40
   4  14  -1  212.18   18.80
   4  14  -1  232.08   12.70
   4  14  -1  232.98   19.90
   4  14  -1  194.88   18.50
  -4 -14   1  239.18   19.10
  -4 -14   1  223.38   19.50
  -4 -14   1  208.08   17.50
  -4 -14   1  235.58   16.50
  -4 -14   1  207.48    8.40
  -4 -14   1  224.38   19.60
  -4 -14   1  208.78   18.90
   3  14  -1  195.48   18.50
   3  14  -1  199.58   18.40
   3  14  -1  210.08   19.70
   3  14  -1  176.58   14.30
   3  14  -1  221.78   13.30
   3  14  -1  187.38   18.00
   3  14  -1  194.08   15.90
  -3 -14   1  236.38   17.80
  -3 -14   1  221.18   19.90
  -3 -14   1  200.88   18.90
  -3 -14   1  218.68   16.00
  -3 -14   1  199.68   19.10
  -3 -14   1  215.18   19.10
   2  14  -1  287.27   21.60
   2  14  -1  262.87   21.30
   2  14  -1  249.88   18.90
   2  14  -1  274.47   18.20
   2  14  -1  256.07   21.30
   2  14  -1  268.47   21.70
   2  14  -1  297.97   16.50
   2  14  -1  278.57   19.10
  -2 -14   1  323.07   20.70
  -2 -14   1  280.17   19.60
  -2 -14   1  295.77   22.80
  -2 -14   1  282.77   22.50
  -2 -14   1  278.47   18.00
  -2 -14   1  256.37   21.60
   1  14  -1  226.48   15.20
   1  14  -1  231.58   19.70
   1  14  -1  232.68   16.50
   1  14  -1  222.98   19.60
   1  14  -1  202.08   16.30
   1  14  -1  226.58   20.30
   1  14  -1  230.48   20.90
  -1 -14   1  242.18   17.30
  -1 -14   1  237.08   18.60
  -1 -14   1  230.18   20.40
  -1 -14   1  232.18   20.30
  -1 -14   1  215.68   20.00
  -1 -14   1  262.17   21.80
   0  14  -1  403.26   25.70
   0  14  -1  423.96   27.80
   0  14  -1  379.76   21.90
   0  14  -1  420.66   21.90
   0  14  -1  399.46   21.00
   0  14  -1  397.86   26.70
   0  14  -1  383.66   25.80
   0 -14   1  414.46   27.00
   0 -14   1  411.86   26.90
   0 -14   1  434.36   23.60
   0 -14   1  390.46   14.10
   0 -14   1  426.76   23.10
   0 -14   1  376.56   13.50
   0 -14   1  435.26   27.70
   0 -14   1  370.86   25.50
  -1  14  -1   44.00   11.60
  -1  14  -1   44.70    9.80
  -1  14  -1   37.50    8.10
  -1  14  -1   63.29   12.90
  -1  14  -1   55.99    8.30
  -1  14  -1   50.59   17.20
  -1  14  -1   50.19    9.70
  -1  14  -1   30.50    7.30
   1 -14   1   52.99   16.00
   1 -14   1   47.00   11.70
   1 -14   1   43.90    6.30
   1 -14   1   40.80   10.00
   1 -14   1   50.69    9.70
   1 -14   1   38.00    9.30
   1 -14   1   46.60    6.30
   1 -14   1   39.90   10.10
  -2  14  -1   33.00    7.70
  -2  14  -1   35.30    9.60
  -2  14  -1   68.39    9.40
  -2  14  -1   36.60   10.30
  -2  14  -1   41.20   10.40
  -2  14  -1   53.79   11.20
  -2  14  -1   59.19    9.60
   2 -14   1   42.30    9.60
   2 -14   1   53.39   11.50
   2 -14   1   34.30    8.20
   2 -14   1   41.50   10.10
   2 -14   1   29.70    5.60
   2 -14   1   44.60    6.90
   2 -14   1   52.89   11.30
  -3  14  -1   10.40    4.10
  -3  14  -1   -3.00    4.20
  -3  14  -1    8.00    7.50
  -3  14  -1    4.20    6.00
  -3  14  -1    2.80    5.80
  -3  14  -1    4.40    5.30
   3 -14   1    8.10    3.70
   3 -14   1   11.70    6.60
   3 -14   1   -6.60    3.90
   3 -14   1    7.70    6.30
   3 -14   1   12.20    7.10
   3 -14   1   -9.20    4.90
   3 -14   1   -1.20    5.70
   3 -14   1    4.20    6.60
  -4  14  -1   52.79    8.00
  -4  14  -1   27.30   11.30
  -4  14  -1   37.80   10.00
  -4  14  -1   43.00    7.60
  -4  14  -1   41.70   12.70
  -4  14  -1   66.69    9.90
  -4  14  -1   40.90   10.80
  -4  14  -1   56.99   13.50
  -4  14  -1   55.09   13.10
   4 -14   1   71.29   14.50
   4 -14   1   35.50    9.10
   4 -14   1   36.30   10.70
   4 -14   1   49.50   12.90
   4 -14   1   28.70    7.00
   4 -14   1   43.70   11.00
  -5  14  -1    4.90    6.70
  -5  14  -1   -5.10    4.70
  -5  14  -1   -3.10    4.80
  -5  14  -1    8.70    6.60
  -5  14  -1    1.70    6.90
  -5  14  -1   -1.10    3.60
   5 -14   1    1.20    7.00
   5 -14   1   -6.40    3.80
   5 -14   1   -5.30    4.90
   5 -14   1   -5.60    6.10
   5 -14   1   -7.90    5.10
   5 -14   1   -1.30    5.70
  -6  14  -1   52.49   13.20
  -6  14  -1   42.20    7.60
  -6  14  -1   40.10   12.00
  -6  14  -1   25.80    9.80
  -6  14  -1   51.99   13.70
  -6  14  -1   38.30    7.10
  -6  14  -1   32.70    7.60
   6 -14   1   36.60   11.10
   6 -14   1   39.90    9.90
   6 -14   1   35.70   12.90
   6 -14   1   33.40    9.20
   6 -14   1   27.40   10.40
  -7  14  -1   22.60   10.80
  -7  14  -1   23.00    8.70
  -7  14  -1   15.80    6.00
  -7  14  -1   -0.50    8.50
  -7  14  -1   16.80    8.70
  -7  14  -1   15.70    7.00
   7 -14   1    7.10    9.50
   7 -14   1   29.30    9.00
   7 -14   1   19.60   10.40
   7 -14   1   11.00    6.80
   7 -14   1    8.60    7.50
  -8  14  -1   25.60    6.30
  -8  14  -1    2.60    9.00
  -8  14  -1   18.30   10.50
  -8  14  -1    3.40    6.70
  -8  14  -1   39.20   11.70
  -8  14  -1   19.60    9.90
   8 -14   1   27.80   10.10
   8 -14   1   24.10    9.70
   8 -14   1    7.40    7.10
   8 -14   1   21.80    9.50
  16  13  -1   -8.00    8.60
  16  13  -1   -3.30    6.30
  16  13  -1    4.70    7.40
  16  13  -1    5.60    7.40
 -16 -13   1    5.80    8.90
 -16 -13   1    2.80    8.00
 -16 -13   1   -1.20    7.90
  15  13  -1   16.20    8.40
  15  13  -1   13.90    8.20
  15  13  -1    4.30    9.70
  15  13  -1   14.20   10.10
  15  13  -1   13.00    4.30
 -15 -13   1    8.50    7.90
 -15 -13   1   12.90    9.60
 -15 -13   1    2.40    9.10
  14  13  -1    2.60    6.30
  14  13  -1    0.80    6.30
  14  13  -1   -1.70    6.20
  14  13  -1    2.30    5.50
  14  13  -1   -4.70    3.70
  14  13  -1  -12.60    5.50
 -14 -13   1   -8.20    6.10
 -14 -13   1    1.90    6.30
 -14 -13   1   -3.00    5.60
 -14 -13   1   -1.60    7.90
 -14 -13   1   -6.30    5.40
  13  13  -1   -1.80    5.60
  13  13  -1   -7.50    4.90
  13  13  -1    0.10    4.50
  13  13  -1   -1.20    5.80
  13  13  -1    0.90    3.80
 -13 -13   1   -1.90    6.00
 -13 -13   1    1.10    6.50
 -13 -13   1   -1.60    5.80
 -13 -13   1  -11.00    5.10
 -13 -13   1  -13.80    5.80
 -13 -13   1   -8.80    5.20
  12  13  -1   -1.10    5.60
  12  13  -1    3.70    5.40
  12  13  -1    0.00    4.00
  12  13  -1   -3.60    5.10
  12  13  -1    4.40    6.20
  12  13  -1   -0.50    5.50
 -12 -13   1   -1.10    6.50
 -12 -13   1   -4.60    4.70
 -12 -13   1   -9.10    5.50
 -12 -13   1   -0.40    6.40
 -12 -13   1   13.20    7.50
 -12 -13   1    4.80    8.30
 -12 -13   1   11.10    6.30
  11  13  -1   22.40    6.40
  11  13  -1   36.20   10.10
  11  13  -1   32.70    9.30
  11  13  -1   42.70    9.50
  11  13  -1   45.60    8.90
  11  13  -1   57.99   13.10
 -11 -13   1   42.30   10.70
 -11 -13   1   20.30    7.40
 -11 -13   1   55.99   13.80
 -11 -13   1   29.90   10.80
 -11 -13   1   52.29   10.30
 -11 -13   1   31.90    8.60
 -11 -13   1   35.30    9.80
  10  13  -1  215.98   19.80
  10  13  -1  262.27   20.10
  10  13  -1  281.47   20.30
  10  13  -1  228.28   20.10
  10  13  -1  214.88   17.00
  10  13  -1  270.17   18.10
  10  13  -1  253.87   21.70
 -10 -13   1  243.38   20.70
 -10 -13   1  235.58   20.50
 -10 -13   1  286.47   22.40
 -10 -13   1  191.58   16.90
 -10 -13   1  255.37   22.10
 -10 -13   1  265.97   21.70
 -10 -13   1  264.77   17.80
   9  13  -1  101.09   14.70
   9  13  -1  128.69   13.40
   9  13  -1  112.49   14.10
   9  13  -1   70.29   18.60
   9  13  -1   87.19   13.30
   9  13  -1   81.79   10.90
   9  13  -1  109.39   13.30
  -9 -13   1  120.69   14.90
  -9 -13   1  143.69   12.60
  -9 -13   1   98.59   14.30
  -9 -13   1  124.39   15.70
  -9 -13   1   93.69   18.60
  -9 -13   1  124.49   16.10
   8  13  -1  168.38   15.80
   8  13  -1  158.28   16.90
   8  13  -1  152.88   16.50
   8  13  -1  173.38   15.40
   8  13  -1  144.29   12.30
   8  13  -1  127.69   15.20
   8  13  -1  146.19   14.10
  -8 -13   1  146.19   16.70
  -8 -13   1  152.58   11.80
  -8 -13   1  149.29   15.70
  -8 -13   1  177.88   17.20
  -8 -13   1  151.88   17.10
  -8 -13   1  156.88   15.90
   7  13  -1  149.79   14.90
   7  13  -1  167.58   15.40
   7  13  -1  143.49   16.00
   7  13  -1  139.69   10.70
   7  13  -1  122.79   15.00
   7  13  -1  135.19   15.20
   7  13  -1  175.48   15.00
  -7 -13   1  157.98   16.40
  -7 -13   1  159.68   16.80
  -7 -13   1  153.08   15.50
  -7 -13   1  167.38   16.30
  -7 -13   1  151.48   10.90
  -7 -13   1  153.48   16.30
   6  13  -1  510.15   18.40
   6  13  -1  471.35   27.00
   6  13  -1  492.75   25.60
   6  13  -1  529.65   25.70
   6  13  -1  519.15   28.50
   6  13  -1  475.95   22.90
   6  13  -1  529.15   25.40
   6  13  -1  492.55   27.70
  -6 -13   1  462.65   17.50
  -6 -13   1  527.05   28.10
  -6 -13   1  534.15   27.30
  -6 -13   1  453.95   26.70
  -6 -13   1  486.55   27.40
  -6 -13   1  531.75   28.60
   5  13  -1  269.57   11.40
   5  13  -1  291.77   19.00
   5  13  -1  262.67   20.50
   5  13  -1  235.18   19.80
   5  13  -1  316.27   19.80
   5  13  -1  266.77   12.00
   5  13  -1  310.07   17.30
   5  13  -1  272.87   20.60
   5  13  -1  277.27   19.60
  -5 -13   1  247.08   10.80
  -5 -13   1  276.17   19.40
  -5 -13   1  267.37   20.40
  -5 -13   1  262.87   20.50
  -5 -13   1  282.07   20.80
  -5 -13   1  276.97   21.40
  -5 -13   1  279.67   11.80
  -5 -13   1  247.58   21.50
  -5 -13   1  272.37   11.80
   4  13  -1  153.28   13.80
   4  13  -1  142.19   15.40
   4  13  -1  145.29   13.80
   4  13  -1  151.08   12.20
   4  13  -1  151.78    9.70
   4  13  -1  158.88   15.60
   4  13  -1  124.39   13.70
   4  13  -1  158.08   17.00
   4  13  -1  169.08   16.50
  -4 -13   1  126.39   13.70
  -4 -13   1  172.38   16.80
  -4 -13   1  147.59   13.60
  -4 -13   1  145.89   16.00
  -4 -13   1  144.19   15.00
  -4 -13   1  146.39    7.90
  -4 -13   1  162.48   16.30
  -4 -13   1  151.78    7.80
   3  13  -1  395.26   23.60
   3  13  -1  405.56   21.90
   3  13  -1  433.06   17.90
   3  13  -1  434.26   26.20
   3  13  -1  445.36   22.30
   3  13  -1  440.26   21.30
   3  13  -1  460.35   25.20
   3  13  -1  422.66   25.30
   3  13  -1  472.25   27.00
  -3 -13   1  428.56   25.90
  -3 -13   1  446.26   23.50
  -3 -13   1  441.06   25.80
  -3 -13   1  408.16   12.30
  -3 -13   1  442.66   29.80
  -3 -13   1  383.26   24.50
  -3 -13   1  420.16   24.60
  -3 -13   1  438.66   26.00
  -3 -13   1  424.76   12.30
  -3 -13   1  436.96   22.00
   2  13  -1  248.08   20.10
   2  13  -1  237.38   16.50
   2  13  -1  242.08   25.30
   2  13  -1  263.77   20.40
   2  13  -1  225.78   16.80
   2  13  -1  210.08   15.00
   2  13  -1  227.58   18.00
   2  13  -1  240.18   19.20
  -2 -13   1  247.88   20.40
  -2 -13   1  206.18   17.80
  -2 -13   1  259.27   20.30
  -2 -13   1  197.28   15.60
  -2 -13   1  238.58   19.90
  -2 -13   1  253.77   19.70
  -2 -13   1  244.58   17.50
  -2 -13   1  227.28   16.00
   1  13  -1  112.99   11.80
   1  13  -1  115.99   15.00
   1  13  -1   92.49   12.70
   1  13  -1  140.49   10.70
   1  13  -1  115.79   14.40
   1  13  -1  100.39   11.00
   1  13  -1   92.39   10.50
   1  13  -1  109.19   10.80
   1  13  -1  121.99   15.10
   1  13  -1  113.69   14.20
  -1 -13   1   91.49    6.20
  -1 -13   1  110.19   14.60
  -1 -13   1  113.69   12.20
  -1 -13   1  103.69   14.40
  -1 -13   1  106.39    6.70
  -1 -13   1  106.99   14.30
  -1 -13   1  107.89   11.90
  -1 -13   1   99.29   13.60
  -1 -13   1  102.19   13.70
  -1 -13   1  112.19   13.20
   0  13  -1   34.30    8.50
   0  13  -1   34.70    8.20
   0  13  -1   24.20    6.50
   0  13  -1   40.00    9.90
   0  13  -1   35.10    8.00
   0  13  -1   36.90    9.40
   0  13  -1   37.40    7.60
   0  13  -1   29.00    8.80
   0  13  -1   31.90    7.30
   0  13  -1   33.70    7.20
   0 -13   1   37.80    9.20
   0 -13   1   35.90    5.20
   0 -13   1   29.70    8.80
   0 -13   1   44.40    9.00
   0 -13   1   35.50    9.60
   0 -13   1   36.50    8.70
   0 -13   1   40.50    7.70
   0 -13   1   34.80    5.20
   0 -13   1   39.40    9.20
  -1  13  -1   -2.70    4.00
  -1  13  -1   -1.80    4.30
  -1  13  -1    1.50    3.60
  -1  13  -1    8.00    4.40
  -1  13  -1    2.90    2.80
  -1  13  -1    0.90    5.50
  -1  13  -1   -4.20    4.10
   1 -13   1    1.10    6.00
   1 -13   1   -4.60    2.70
   1 -13   1    0.80    4.40
   1 -13   1    0.20    2.90
   1 -13   1    0.60    4.20
   1 -13   1   -9.50    4.00
   1 -13   1   -0.20    5.00
   1 -13   1    3.60    4.40
   1 -13   1    6.60    4.60
  -2  13  -1    4.10    4.40
  -2  13  -1   21.50    5.40
  -2  13  -1   17.40    6.50
  -2  13  -1   18.50    7.50
  -2  13  -1    5.00    4.20
  -2  13  -1    6.30    6.50
  -2  13  -1   14.60    6.90
  -2  13  -1    4.80    5.70
   2 -13   1   18.60    7.60
   2 -13   1   16.60    4.90
   2 -13   1   22.20    6.80
   2 -13   1    8.80    6.30
   2 -13   1   23.50    4.90
   2 -13   1   18.40    7.30
   2 -13   1   12.60    6.10
   2 -13   1   15.20    7.30
   2 -13   1   16.30    7.20
  -3  13  -1   55.79   10.90
  -3  13  -1   50.09    8.80
  -3  13  -1   62.59   12.90
  -3  13  -1   47.50    7.70
  -3  13  -1   51.59    8.40
  -3  13  -1   67.99   12.40
  -3  13  -1   58.79    8.20
  -3  13  -1   61.49   13.20
  -3  13  -1   68.59   12.80
   3 -13   1   41.50    9.40
   3 -13   1   57.19   10.40
   3 -13   1   55.89    7.50
   3 -13   1   40.90   14.60
   3 -13   1   51.99   11.40
   3 -13   1   67.89   14.00
   3 -13   1   48.20    7.50
   3 -13   1   67.89   12.30
   3 -13   1   64.89   10.60
  -4  13  -1  108.99   14.20
  -4  13  -1  118.49   17.90
  -4  13  -1  107.59   10.90
  -4  13  -1   99.99   16.40
  -4  13  -1  112.29   11.10
  -4  13  -1   88.79   19.50
  -4  13  -1  118.49   11.40
  -4  13  -1  105.99   13.20
   4 -13   1  115.89   17.40
   4 -13   1  108.89   13.00
   4 -13   1   87.29   13.80
   4 -13   1  117.49   16.10
   4 -13   1   91.09   10.70
   4 -13   1  125.09   13.70
  -5  13  -1   14.70    8.30
  -5  13  -1   13.80    5.80
  -5  13  -1   15.20    8.70
  -5  13  -1   12.90    6.00
  -5  13  -1    7.90    5.40
  -5  13  -1   18.30    8.40
  -5  13  -1   14.90    4.30
  -5  13  -1    9.50    7.70
  -5  13  -1   37.30   12.70
   5 -13   1   16.40    6.60
   5 -13   1   24.20    9.10
   5 -13   1   15.10    8.70
   5 -13   1   18.50    8.10
   5 -13   1   13.00    5.70
   5 -13   1    5.70    6.20
  -6  13  -1   99.69   16.70
  -6  13  -1  123.69   17.50
  -6  13  -1   92.99   17.70
  -6  13  -1  150.48   18.00
  -6  13  -1   91.99   13.10
  -6  13  -1  101.09   10.70
   6 -13   1   96.89   17.90
   6 -13   1   82.29   11.90
   6 -13   1   80.29   14.60
   6 -13   1   86.99   14.30
   6 -13   1  106.39   14.40
  -7  13  -1  137.59   18.20
  -7  13  -1  112.29   14.20
  -7  13  -1   83.69   14.70
  -7  13  -1   98.89    9.80
  -7  13  -1   88.59   14.60
  -7  13  -1  131.99   19.50
   7 -13   1   88.39   15.40
   7 -13   1   85.39   16.10
   7 -13   1   90.49   12.40
   7 -13   1  131.19   16.50
   7 -13   1   83.09   16.20
  -8  13  -1   61.79   12.70
  -8  13  -1   64.99   10.80
  -8  13  -1   79.59   15.30
  -8  13  -1   48.60    7.30
  -8  13  -1   66.99   14.10
  -8  13  -1   69.09   14.60
   8 -13   1   44.40   12.20
   8 -13   1   59.79   14.30
   8 -13   1   60.79   11.90
   8 -13   1   51.29    9.70
   8 -13   1   76.39   14.80
  -9  13  -1   29.90    8.60
  -9  13  -1   15.90    9.80
  -9  13  -1   38.30   12.50
  -9  13  -1   53.39   14.80
  -9  13  -1   33.10   11.70
   9 -13   1   48.20   13.30
   9 -13   1   21.10    9.80
   9 -13   1   33.90   10.30
   9 -13   1   16.40    8.00
   9 -13   1   36.10   19.40
  16  12  -1  -14.50    7.40
  16  12  -1   -3.20    6.70
  16  12  -1   -4.70    6.20
 -16 -12   1  -17.30    6.90
 -16 -12   1    0.90    6.40
 -16 -12   1  -10.50    6.00
  15  12  -1   -1.00    5.20
  15  12  -1   -7.50    5.70
  15  12  -1   -1.60    2.90
  15  12  -1    0.00    7.40
  15  12  -1   -1.40    7.20
  15  12  -1  -12.20    5.20
 -15 -12   1   -9.90    6.40
 -15 -12   1   -9.80    6.20
 -15 -12   1   -4.80    5.70
  14  12  -1   -1.90    5.40
  14  12  -1    3.20    6.90
  14  12  -1    8.30    4.50
  14  12  -1   -6.20    5.40
  14  12  -1    3.20    6.20
  14  12  -1   14.10    9.80
  14  12  -1    3.30    5.40
 -14 -12   1    4.80    7.10
 -14 -12   1   10.40    4.30
 -14 -12   1   14.50    6.30
 -14 -12   1    7.20    8.00
 -14 -12   1    5.60    6.70
  13  12  -1  129.09   16.80
  13  12  -1  123.79   16.60
  13  12  -1  139.99   16.30
  13  12  -1   90.79   14.80
  13  12  -1  128.09   15.90
  13  12  -1  141.29   11.40
 -13 -12   1  114.09   10.20
 -13 -12   1  140.99   17.50
 -13 -12   1  128.69   17.00
 -13 -12   1  132.89   17.80
 -13 -12   1  135.99   16.10
 -13 -12   1  147.39   21.30
  12  12  -1  190.58   19.10
  12  12  -1  233.18   25.80
  12  12  -1  200.98   18.20
  12  12  -1  188.28   19.30
  12  12  -1  192.88   18.80
  12  12  -1  204.08   14.40
 -12 -12   1  227.68   20.20
 -12 -12   1  236.58   19.30
 -12 -12   1  249.97   32.40
 -12 -12   1  216.68   20.90
 -12 -12   1  219.98   20.80
 -12 -12   1  173.48   18.50
 -12 -12   1  168.18   16.60
  11  12  -1  159.68   17.10
  11  12  -1  164.48   13.30
  11  12  -1  168.48   16.40
  11  12  -1  162.08   18.10
  11  12  -1  108.79   13.90
  11  12  -1  166.78   15.90
 -11 -12   1  143.69   15.10
 -11 -12   1  153.38   16.70
 -11 -12   1  157.78   17.40
 -11 -12   1  148.79   17.90
 -11 -12   1  160.18   17.20
 -11 -12   1  121.09   12.60
 -11 -12   1  144.39   16.80
  10  12  -1  140.69   14.90
  10  12  -1  132.39   13.60
  10  12  -1  159.58   17.60
  10  12  -1  156.28   14.20
  10  12  -1  141.89   15.40
  10  12  -1  150.98   15.20
  10  12  -1  143.89   15.80
 -10 -12   1  154.98   17.70
 -10 -12   1  117.69   15.10
 -10 -12   1  148.79   15.70
 -10 -12   1  155.68   13.70
 -10 -12   1  150.98   15.70
 -10 -12   1  145.69   14.30
 -10 -12   1  155.08   17.20
   9  12  -1  283.97   17.50
   9  12  -1  314.27   20.70
   9  12  -1  264.57   20.10
   9  12  -1  295.17   21.70
   9  12  -1  318.57   22.40
   9  12  -1  321.97   21.10
   9  12  -1  299.57   18.40
  -9 -12   1  311.57   22.10
  -9 -12   1  289.07   18.20
  -9 -12   1  302.47   22.40
  -9 -12   1  291.17   21.10
  -9 -12   1  302.87   22.20
  -9 -12   1  288.37   17.70
  -9 -12   1  285.97   20.80
   8  12  -1   84.29   11.40
   8  12  -1  100.19   13.50
   8  12  -1   80.49   12.80
   8  12  -1   96.49   10.30
   8  12  -1   95.79   11.80
   8  12  -1   99.49   12.40
  -8 -12   1   86.19   12.70
  -8 -12   1   90.59   12.70
  -8 -12   1   85.99   10.00
  -8 -12   1   95.49   13.40
  -8 -12   1   87.49   13.00
  -8 -12   1   97.29   11.90
   7  12  -1  248.28   16.50
   7  12  -1  266.97   17.70
   7  12  -1  241.78   16.70
   7  12  -1  216.68   13.30
   7  12  -1  257.67   20.00
   7  12  -1  237.48   18.80
   7  12  -1  250.87   18.80
   7  12  -1  271.07   18.60
  -7 -12   1  241.28   18.80
  -7 -12   1  209.48   16.40
  -7 -12   1  211.38   18.50
  -7 -12   1  245.18   13.80
  -7 -12   1  246.08   19.30
  -7 -12   1  249.18   18.90
  -7 -12   1  215.18   18.30
   6  12  -1  163.08   13.60
   6  12  -1  144.19   13.70
   6  12  -1  188.38   17.10
   6  12  -1  142.19   18.10
   6  12  -1  168.18   14.30
   6  12  -1  175.78   15.90
   6  12  -1  164.18   10.50
   6  12  -1  177.58   14.70
   6  12  -1  181.18   16.50
   6  12  -1  179.48   15.20
  -6 -12   1  150.48   14.70
  -6 -12   1  165.78   15.70
  -6 -12   1  162.68   15.60
  -6 -12   1  169.48   16.20
  -6 -12   1  162.18   14.60
  -6 -12   1  180.18   11.00
  -6 -12   1  165.48   15.00
  -6 -12   1  168.78   15.80
   5  12  -1  510.25   26.70
   5  12  -1  515.55   25.20
   5  12  -1  513.75   24.50
   5  12  -1  505.15   27.10
   5  12  -1  561.54   25.00
   5  12  -1  496.05   17.40
   5  12  -1  525.05   25.30
   5  12  -1  504.85   15.10
   5  12  -1  486.45   22.50
   5  12  -1  513.35   27.00
   5  12  -1  487.15   24.50
  -5 -12   1  535.35   27.50
  -5 -12   1  513.95   26.90
  -5 -12   1  470.75   25.90
  -5 -12   1  524.05   25.60
  -5 -12   1  517.55   26.40
  -5 -12   1  491.15   14.40
  -5 -12   1  506.25   16.90
  -5 -12   1  424.06   23.30
  -5 -12   1  502.95   26.80
   4  12  -1  157.48   15.40
   4  12  -1  133.29   14.30
   4  12  -1  150.28    9.00
   4  12  -1  166.28   15.90
   4  12  -1  145.19   15.40
   4  12  -1  122.29   12.90
   4  12  -1  145.39   13.80
   4  12  -1  168.08   13.80
   4  12  -1  139.79   20.50
  -4 -12   1  139.49    8.10
  -4 -12   1  155.18   15.50
  -4 -12   1  149.99   14.70
  -4 -12   1  122.99   13.00
  -4 -12   1  143.39    7.80
  -4 -12   1  171.18   13.40
  -4 -12   1  130.59   14.10
  -4 -12   1  160.08   14.90
  -4 -12   1  151.28   14.80
  -4 -12   1  149.49   14.20
  -4 -12   1  166.38   15.90
   3  12  -1   65.29   10.00
   3  12  -1   77.29   11.20
   3  12  -1   69.89   11.10
   3  12  -1   84.19   11.50
   3  12  -1   79.89   13.10
   3  12  -1   81.09   11.50
   3  12  -1   59.99    9.00
   3  12  -1   63.79    9.70
   3  12  -1   70.69    7.40
  -3 -12   1   73.89   11.40
  -3 -12   1   70.69   11.90
  -3 -12   1   58.99    8.80
  -3 -12   1   56.79   10.00
  -3 -12   1   68.39    5.20
  -3 -12   1   84.89   11.20
  -3 -12   1   64.29   11.50
  -3 -12   1   74.29    5.50
  -3 -12   1   61.79   10.70
  -3 -12   1   75.79   11.20
  -3 -12   1   54.09    8.90
   2  12  -1   23.90    7.40
   2  12  -1   22.60    6.30
   2  12  -1   37.60    8.10
   2  12  -1   35.40   10.80
   2  12  -1   16.50    6.70
   2  12  -1   22.40    6.20
   2  12  -1   16.20    5.60
   2  12  -1   14.90    5.60
   2  12  -1   16.70    4.60
  -2 -12   1   20.60    6.90
  -2 -12   1   42.10   13.10
  -2 -12   1   20.20    6.00
  -2 -12   1    9.70    6.40
  -2 -12   1   19.10    3.00
  -2 -12   1   14.60    5.50
  -2 -12   1   22.70    7.10
  -2 -12   1   14.80    6.10
   1  12  -1   98.09   13.20
   1  12  -1   94.59    9.60
   1  12  -1   85.19   12.40
   1  12  -1   87.79   10.00
   1  12  -1  106.09   13.50
   1  12  -1   98.59   13.50
   1  12  -1   99.39   10.70
   1  12  -1  110.59   14.10
   1  12  -1  121.69   11.60
  -1 -12   1  124.19   14.30
  -1 -12   1   99.39    6.50
  -1 -12   1  118.89   12.70
  -1 -12   1   97.69   10.30
  -1 -12   1  112.89   14.20
  -1 -12   1  101.09   13.10
  -1 -12   1   99.79    6.20
  -1 -12   1   81.59   12.00
  -1 -12   1  111.79   11.40
   0  12  -1   18.10    5.60
   0  12  -1   22.80    6.10
   0  12  -1   21.00    5.80
   0  12  -1   23.50    7.10
   0  12  -1   20.40    7.40
   0  12  -1   21.10    6.60
   0  12  -1   28.80    8.00
   0  12  -1   15.90    6.80
   0  12  -1   30.40    9.10
   0 -12   1   24.00    7.20
   0 -12   1   26.60    4.30
   0 -12   1   22.30    6.90
   0 -12   1   24.10    6.70
   0 -12   1   22.90    8.50
   0 -12   1   22.70    7.00
   0 -12   1   22.80    6.60
   0 -12   1   24.50    4.00
  -1  12  -1   86.09   10.30
  -1  12  -1   93.29    9.60
  -1  12  -1   77.99    9.70
  -1  12  -1   97.29   11.20
  -1  12  -1   74.39   12.20
  -1  12  -1   84.69   13.10
  -1  12  -1  106.49   13.50
  -1  12  -1   83.29    9.90
  -1  12  -1   67.59   11.50
  -1  12  -1  100.79   13.90
   1 -12   1   63.69   15.30
   1 -12   1   57.19   10.40
   1 -12   1   96.39   13.60
   1 -12   1   89.29   11.80
   1 -12   1   91.09   11.00
   1 -12   1   77.59    7.30
   1 -12   1   94.09   13.80
  -2  12  -1  264.97   16.00
  -2  12  -1  288.57   20.60
  -2  12  -1  263.47   21.20
  -2  12  -1  275.87   15.90
  -2  12  -1  291.37   19.20
  -2  12  -1  267.77   16.80
  -2  12  -1  319.27   22.40
  -2  12  -1  285.67   22.10
  -2  12  -1  298.27   22.10
  -2  12  -1  284.47   17.30
  -2  12  -1  289.57   14.60
   2 -12   1  281.57   20.80
   2 -12   1  283.27   20.90
   2 -12   1  284.27   21.80
   2 -12   1  252.47   13.10
   2 -12   1  289.67   17.90
   2 -12   1  274.37   14.30
   2 -12   1  304.27   22.40
   2 -12   1  314.97   22.80
  -3  12  -1   26.50    7.40
  -3  12  -1   23.70    5.70
  -3  12  -1   20.70    8.00
  -3  12  -1   30.30    6.30
  -3  12  -1   27.20    8.00
  -3  12  -1   12.10    5.30
  -3  12  -1   36.70   10.10
  -3  12  -1   18.10    8.20
  -3  12  -1   25.00    7.90
  -3  12  -1   23.20    6.10
   3 -12   1   31.20    7.70
   3 -12   1   27.10    9.30
   3 -12   1   36.40    9.40
   3 -12   1   23.60    8.50
   3 -12   1   21.20    7.30
   3 -12   1   23.30    4.80
   3 -12   1   28.00    7.20
   3 -12   1   27.20    8.20
  -4  12  -1  195.38   17.50
  -4  12  -1  197.78   13.50
  -4  12  -1  189.08   18.60
  -4  12  -1  210.78   19.40
  -4  12  -1  209.28   21.40
  -4  12  -1  232.78   20.50
  -4  12  -1  197.18   13.40
  -4  12  -1  172.38   19.60
  -4  12  -1  183.58   18.40
  -4  12  -1  208.28   14.50
   4 -12   1  189.58   15.30
   4 -12   1  223.58   29.70
   4 -12   1  197.08   19.60
   4 -12   1  206.98   14.10
   4 -12   1  207.88   19.10
   4 -12   1  215.68   17.50
   4 -12   1  175.88   18.90
   4 -12   1  222.08   20.90
  -5  12  -1   49.90    7.40
  -5  12  -1   42.10    8.70
  -5  12  -1   56.69   12.40
  -5  12  -1   56.29    7.40
  -5  12  -1   54.29   10.60
  -5  12  -1   50.79   10.70
  -5  12  -1   59.89   11.20
  -5  12  -1   48.60   13.10
   5 -12   1   49.70   11.10
   5 -12   1   67.59   14.30
   5 -12   1   64.09   11.70
   5 -12   1   57.29    9.30
   5 -12   1   52.69    9.70
   5 -12   1   72.19   11.00
   5 -12   1   36.00    7.40
   5 -12   1   60.59   12.40
  -6  12  -1  116.79   18.10
  -6  12  -1  126.89   17.90
  -6  12  -1  147.19   17.00
  -6  12  -1  127.29   14.00
  -6  12  -1  125.59   11.00
  -6  12  -1  121.39   16.50
  -6  12  -1   93.09   15.80
  -6  12  -1  117.39   10.90
   6 -12   1  121.99   16.60
   6 -12   1  102.39   12.00
   6 -12   1   79.99   11.00
   6 -12   1  127.39   20.00
   6 -12   1  110.09   14.20
   6 -12   1  122.19   17.00
   6 -12   1   86.59   18.60
   6 -12   1   92.89   12.60
  -7  12  -1  131.09   19.10
  -7  12  -1  153.98   18.20
  -7  12  -1  144.29   14.00
  -7  12  -1  144.49   20.30
  -7  12  -1  140.49   11.40
  -7  12  -1  174.18   11.20
   7 -12   1  122.69   14.90
   7 -12   1  211.98   28.90
   7 -12   1  123.29   18.20
   7 -12   1  147.89   17.60
   7 -12   1  114.89   14.20
   7 -12   1  138.09   13.90
  -8  12  -1  237.08   23.50
  -8  12  -1  256.67   26.00
  -8  12  -1  204.28   19.80
  -8  12  -1  240.58   13.80
  -8  12  -1  204.98   13.40
  -8  12  -1  273.27   18.60
  -8  12  -1  221.08   22.90
   8 -12   1  226.58   17.40
   8 -12   1  241.78   25.00
   8 -12   1  255.57   24.00
   8 -12   1  235.78   19.90
   8 -12   1  230.78   23.60
  -9  12  -1   47.40   10.00
  -9  12  -1   37.20   11.40
  -9  12  -1   22.20    9.20
  -9  12  -1   30.00   10.30
  -9  12  -1   37.60   11.30
   9 -12   1   34.20    8.20
   9 -12   1   30.30    9.20
   9 -12   1   41.00   10.70
   9 -12   1   54.99   16.40
   9 -12   1   34.60   11.60
 -10  12  -1   52.49   11.30
 -10  12  -1   54.59    8.80
 -10  12  -1   52.39   14.20
 -10  12  -1   73.39   16.40
 -10  12  -1   37.20   11.00
 -10  12  -1   35.80   14.70
  10 -12   1   51.79   11.90
  10 -12   1   56.29   11.30
  10 -12   1   67.99   14.90
  10 -12   1   51.69   20.50
  10 -12   1   40.40    9.30
  16  11  -1   19.90   10.40
  16  11  -1   33.50    9.50
  16  11  -1   29.60    9.60
  16  11  -1   32.50   12.80
 -16 -11   1   34.90   12.50
 -16 -11   1   29.60   11.30
  15  11  -1   19.60    8.60
  15  11  -1   24.20    3.70
  15  11  -1   25.10    8.80
  15  11  -1   21.00    9.30
  15  11  -1   19.10    8.70
  15  11  -1   39.90   12.80
  15  11  -1    6.90    8.30
 -15 -11   1   14.30    8.60
 -15 -11   1   24.70   10.80
 -15 -11   1   24.70   10.70
  14  11  -1   29.70    5.30
  14  11  -1   15.40    8.80
  14  11  -1   18.30    8.80
  14  11  -1   31.60    9.00
  14  11  -1   23.30    8.90
  14  11  -1   22.80    8.80
  14  11  -1   31.80   10.00
 -14 -11   1   24.60    5.20
 -14 -11   1   31.70    9.00
 -14 -11   1   30.00   10.00
 -14 -11   1   34.80   10.90
 -14 -11   1   40.10   13.20
  13  11  -1   84.39    9.50
  13  11  -1   83.99   14.20
  13  11  -1   89.79   13.80
  13  11  -1  116.59   15.20
  13  11  -1   64.69   12.30
  13  11  -1   66.89   13.10
  13  11  -1   97.29   14.20
 -13 -11   1  122.39   17.90
 -13 -11   1  105.79   15.70
 -13 -11   1   93.19    9.40
 -13 -11   1   76.29   14.80
 -13 -11   1  120.99   15.90
 -13 -11   1  103.69   14.30
  12  11  -1  254.37   21.60
  12  11  -1  229.08   14.30
  12  11  -1  264.87   20.80
  12  11  -1  222.48   19.60
  12  11  -1  258.87   20.20
  12  11  -1  257.77   22.70
 -12 -11   1  224.98   14.80
 -12 -11   1  222.38   23.30
 -12 -11   1  258.57   20.20
 -12 -11   1  249.18   21.40
 -12 -11   1  255.77   22.90
 -12 -11   1  263.97   21.00
 -12 -11   1  280.17   23.20
  11  11  -1  463.95   26.20
  11  11  -1  461.85   29.30
  11  11  -1  499.95   27.30
  11  11  -1  452.75   20.90
  11  11  -1  458.85   27.10
  11  11  -1  414.26   26.00
  11  11  -1  485.65   29.50
 -11 -11   1  457.25   27.10
 -11 -11   1  433.16   27.80
 -11 -11   1  470.05   28.40
 -11 -11   1  498.65   26.00
 -11 -11   1  473.35   21.80
 -11 -11   1  489.85   27.20
  10  11  -1  170.78   17.70
  10  11  -1  154.18   15.90
  10  11  -1  149.69   14.60
  10  11  -1  170.98   16.70
  10  11  -1  190.98   16.40
  10  11  -1  197.98   18.10
  10  11  -1  163.98   13.30
 -10 -11   1  168.08   16.00
 -10 -11   1  166.58   15.60
 -10 -11   1  172.18   17.50
 -10 -11   1  155.48   15.80
 -10 -11   1  139.19   16.20
 -10 -11   1  144.09   12.50
   9  11  -1  205.48   17.70
   9  11  -1  164.38   15.80
   9  11  -1  206.78   18.20
   9  11  -1  191.08   15.70
   9  11  -1  188.78   14.90
   9  11  -1  194.78   16.50
   9  11  -1  191.58   14.10
  -9 -11   1  205.58   15.10
  -9 -11   1  163.08   15.40
  -9 -11   1  188.98   17.50
  -9 -11   1  207.98   17.80
  -9 -11   1  191.08   17.20
  -9 -11   1  193.38   17.10
  -9 -11   1  166.38   13.70
   8  11  -1   56.99   10.30
   8  11  -1   50.29    7.90
   8  11  -1   49.99    8.90
   8  11  -1   46.70    9.00
   8  11  -1   45.10    8.30
   8  11  -1   47.90    8.80
   8  11  -1   36.70    7.20
   8  11  -1   45.20    8.20
  -8 -11   1   68.99   11.30
  -8 -11   1   54.39    8.50
  -8 -11   1   43.00    8.30
  -8 -11   1   44.70    8.20
  -8 -11   1   54.39   10.20
  -8 -11   1   46.50    9.50
  -8 -11   1   41.70    8.80
   7  11  -1   71.59   17.00
   7  11  -1  102.39   11.60
   7  11  -1   97.99   11.30
   7  11  -1   98.99   11.70
   7  11  -1   80.49    9.80
   7  11  -1   91.39   12.10
   7  11  -1   93.29   11.40
   7  11  -1   81.29   11.30
   7  11  -1   88.49   12.70
   7  11  -1   76.39   13.00
  -7 -11   1  102.79   12.70
  -7 -11   1   72.59   11.40
  -7 -11   1  103.29   12.50
  -7 -11   1  107.19   10.00
  -7 -11   1   83.39   12.30
  -7 -11   1   94.69   12.80
  -7 -11   1   86.19   11.50
  -7 -11   1   74.99   16.50
   6  11  -1   95.69   11.90
   6  11  -1   48.10    8.40
   6  11  -1   69.49   10.90
   6  11  -1   66.69   11.40
   6  11  -1   70.09   10.90
   6  11  -1   50.99    8.00
   6  11  -1   65.49    7.50
   6  11  -1   78.59   10.50
   6  11  -1   60.29   10.40
   6  11  -1   64.49    9.80
   6  11  -1   70.99    9.80
  -6 -11   1   75.69   11.30
  -6 -11   1   72.09    7.80
  -6 -11   1   69.29   11.40
  -6 -11   1   61.29   10.00
  -6 -11   1   52.79    9.20
  -6 -11   1   71.49   10.60
  -6 -11   1   58.59    9.60
  -6 -11   1   81.29   11.70
   5  11  -1  281.47   18.30
   5  11  -1  292.97   18.50
   5  11  -1  296.37   19.80
   5  11  -1  308.27   18.10
   5  11  -1  300.77    9.90
   5  11  -1  292.07   13.00
   5  11  -1  301.57   19.50
   5  11  -1  286.67   18.30
   5  11  -1  305.47   18.80
   5  11  -1  297.27   19.40
   5  11  -1  290.97   16.40
   5  11  -1  303.77   18.10
  -5 -11   1  290.27   19.60
  -5 -11   1  305.97   18.70
  -5 -11   1  290.07   19.10
  -5 -11   1  322.27   20.00
  -5 -11   1  313.67   13.20
  -5 -11   1  324.07   19.00
  -5 -11   1  330.77   20.50
  -5 -11   1  274.77   17.50
  -5 -11   1  292.77    9.40
   4  11  -1  108.19   12.40
   4  11  -1   89.79   11.60
   4  11  -1   84.19   12.10
   4  11  -1   84.29   11.50
   4  11  -1  109.19   11.20
   4  11  -1   95.49   13.40
   4  11  -1   78.59   10.80
   4  11  -1   98.39    6.80
   4  11  -1   86.59   10.30
   4  11  -1  103.79   11.80
   4  11  -1   85.79    9.20
   4  11  -1   86.69    6.80
  -4 -11   1   79.19   10.80
  -4 -11   1   91.99   11.90
  -4 -11   1  106.79    7.20
  -4 -11   1   98.19   12.20
  -4 -11   1   94.59   11.70
  -4 -11   1  102.69   11.60
  -4 -11   1   89.69    9.40
  -4 -11   1  105.69   12.20
  -4 -11   1   76.69   10.40
  -4 -11   1   95.99   11.90
   3  11  -1    2.50    4.80
   3  11  -1    5.40    3.00
   3  11  -1    8.40    5.30
   3  11  -1    0.10    3.70
   3  11  -1    3.70    4.60
   3  11  -1    0.10    3.40
   3  11  -1    8.90    4.20
   3  11  -1    4.80    4.80
   3  11  -1    8.90    2.90
   3  11  -1    6.80    4.10
  -3 -11   1    5.20    4.00
  -3 -11   1    9.60    4.80
  -3 -11   1    3.60    3.00
  -3 -11   1   12.20    5.40
  -3 -11   1    2.90    4.40
  -3 -11   1    1.90    2.40
  -3 -11   1   -1.60    4.40
  -3 -11   1   -0.60    3.50
  -3 -11   1    4.60    4.30
   2  11  -1    2.00    4.90
   2  11  -1    8.40    4.70
   2  11  -1   -0.40    3.00
   2  11  -1    0.00    2.80
   2  11  -1   -3.10    3.90
   2  11  -1    2.10    2.70
   2  11  -1    3.20    3.60
   2  11  -1    3.20    3.10
   2  11  -1    2.90    4.50
  -2 -11   1    2.30    4.40
  -2 -11   1    0.00    2.00
  -2 -11   1   -0.70    3.20
  -2 -11   1   -1.70    4.60
  -2 -11   1    0.90    4.00
  -2 -11   1   -2.20    2.60
  -2 -11   1   -3.10    3.10
  -2 -11   1    3.10    2.60
  -2 -11   1   -3.30    3.30
  -2 -11   1    3.80    4.00
  -2 -11   1    0.80    1.50
   1  11  -1   -0.90    3.00
   1  11  -1    2.90    3.40
   1  11  -1    0.60    2.70
   1  11  -1    5.40    3.80
   1  11  -1    3.50    3.40
   1  11  -1    3.90    4.80
   1  11  -1    4.20    4.00
   1  11  -1   -0.40    4.60
  -1 -11   1   -0.10    3.00
  -1 -11   1    1.30    3.90
  -1 -11   1    0.40    3.00
  -1 -11   1   -0.70    4.00
  -1 -11   1   31.30   10.80
  -1 -11   1    2.00    1.90
  -1 -11   1   -3.50    3.50
  -1 -11   1    4.10    3.70
  -1 -11   1   -1.00    3.50
  -1 -11   1    0.40    1.90
   0  11  -1   10.20    6.50
   0  11  -1   12.20    5.20
   0  11  -1   14.00    6.80
   0  11  -1   19.30    5.80
   0  11  -1   15.80    6.50
   0  11  -1   15.70    4.70
   0  11  -1   10.50    4.10
   0  11  -1   13.70    4.70
   0  11  -1   15.20    6.10
   0  11  -1   14.60    4.70
   0  11  -1   19.00    7.00
   0 -11   1    6.50    5.30
   0 -11   1   12.00    4.70
   0 -11   1   18.00    7.10
   0 -11   1   19.50    5.90
   0 -11   1   18.90    6.10
   0 -11   1   17.80    3.30
   0 -11   1    8.80    4.70
   0 -11   1   16.20    6.20
   0 -11   1   21.00    3.60
  -1  11  -1  297.67   15.50
  -1  11  -1  297.77   16.00
  -1  11  -1  272.87   20.00
  -1  11  -1  302.37   20.50
  -1  11  -1  298.97   20.80
  -1  11  -1  319.57   20.60
  -1  11  -1  313.77   21.60
  -1  11  -1  263.27   15.90
  -1  11  -1  302.07   17.60
   1 -11   1  289.97   12.50
   1 -11   1  287.97   19.20
   1 -11   1  282.37   20.40
   1 -11   1  277.57   12.90
   1 -11   1  298.07   17.50
   1 -11   1  307.27   20.70
   1 -11   1  281.57   20.20
   1 -11   1  295.87   21.20
   1 -11   1  325.07   20.90
  -2  11  -1  476.45   27.10
  -2  11  -1  486.35   27.30
  -2  11  -1  515.25   26.10
  -2  11  -1  463.85   21.60
  -2  11  -1  490.95   20.70
  -2  11  -1  511.95   27.00
  -2  11  -1  488.45   23.50
  -2  11  -1  470.55   21.70
  -2  11  -1  476.45   18.40
  -2  11  -1  484.65   20.80
   2 -11   1  501.95   22.40
   2 -11   1  495.45   27.60
   2 -11   1  497.65   26.40
   2 -11   1  532.65   24.10
   2 -11   1  490.85   26.70
   2 -11   1  501.65   27.70
   2 -11   1  470.85   17.60
   2 -11   1  456.75   26.00
  -3  11  -1  276.07   16.90
  -3  11  -1  304.97   15.60
  -3  11  -1  338.47   20.60
  -3  11  -1  276.47   17.70
  -3  11  -1  303.07   16.00
  -3  11  -1  311.57   20.60
  -3  11  -1  268.67   21.00
  -3  11  -1  292.77   22.30
  -3  11  -1  293.57   21.90
  -3  11  -1  297.27   15.90
   3 -11   1  314.57   22.70
   3 -11   1  271.97   20.70
   3 -11   1  298.57   14.90
   3 -11   1  333.37   22.10
   3 -11   1  299.27   21.90
   3 -11   1  298.07   21.90
   3 -11   1  311.77   18.90
  -4  11  -1  381.96   23.60
  -4  11  -1  406.76   18.60
  -4  11  -1  363.26   25.00
  -4  11  -1  380.06   20.00
  -4  11  -1  391.96   23.10
  -4  11  -1  381.96   25.70
  -4  11  -1  333.67   23.80
  -4  11  -1  365.46   17.60
  -4  11  -1  378.76   25.30
   4 -11   1  380.06   19.70
   4 -11   1  338.87   17.50
   4 -11   1  382.56   25.20
   4 -11   1  386.46   25.90
   4 -11   1  402.66   25.00
   4 -11   1  396.76   22.10
   4 -11   1  390.76   25.60
   4 -11   1  381.56   25.70
  -5  11  -1  202.28   12.70
  -5  11  -1  218.08   18.20
  -5  11  -1  195.18   19.40
  -5  11  -1  226.58   21.70
  -5  11  -1  195.98   15.00
  -5  11  -1  230.28   22.00
  -5  11  -1  205.78   20.20
  -5  11  -1  195.48   15.10
  -5  11  -1  208.48   14.20
  -5  11  -1  218.68   18.90
   5 -11   1  239.98   18.00
   5 -11   1  213.78   19.90
   5 -11   1  207.28   14.80
   5 -11   1  206.68   20.40
   5 -11   1  298.47   26.90
   5 -11   1  181.38   13.30
   5 -11   1  201.58   19.30
   5 -11   1  235.48   20.40
   5 -11   1  223.58   15.60
  -6  11  -1  210.58   21.40
  -6  11  -1  217.48   15.20
  -6  11  -1  167.58   19.10
  -6  11  -1  285.17   28.80
  -6  11  -1  199.58   12.40
  -6  11  -1  210.28   19.10
  -6  11  -1  199.48   16.10
  -6  11  -1  180.08   18.60
  -6  11  -1  212.88   18.80
   6 -11   1  224.88   24.50
   6 -11   1  198.88   14.90
   6 -11   1  207.38   17.50
   6 -11   1  199.98   14.60
   6 -11   1  194.08   18.60
   6 -11   1  190.48   20.20
   6 -11   1  193.88   19.70
   6 -11   1  196.18   14.80
   6 -11   1  198.88   20.40
  -7  11  -1  220.48   13.70
  -7  11  -1  206.98   22.30
  -7  11  -1  256.87   22.10
  -7  11  -1  251.37   17.70
  -7  11  -1  247.68   18.50
  -7  11  -1  212.68   21.70
  -7  11  -1  231.18   19.60
  -7  11  -1  198.68   24.40
   7 -11   1  235.28   16.80
   7 -11   1  210.68   15.70
   7 -11   1  184.58   21.80
   7 -11   1  224.28   21.90
   7 -11   1  252.07   21.80
  -8  11  -1   59.69    7.70
  -8  11  -1   68.89   13.50
  -8  11  -1   58.89   12.50
  -8  11  -1   59.69   10.60
  -8  11  -1   68.19   14.90
  -8  11  -1   57.49   11.40
   8 -11   1   78.39   16.10
   8 -11   1   71.49   13.40
   8 -11   1   55.39   11.90
   8 -11   1   53.19   11.10
   8 -11   1   51.99    9.70
   8 -11   1   84.19   11.20
  -9  11  -1   53.59   14.50
  -9  11  -1   59.29   13.70
  -9  11  -1   58.29   11.60
  -9  11  -1   54.09   13.60
   9 -11   1   58.09    9.90
   9 -11   1   43.10   10.40
   9 -11   1   47.80   12.40
   9 -11   1   72.59   17.50
   9 -11   1   42.60   12.10
 -10  11  -1  -11.40    6.20
 -10  11  -1  -13.00    5.70
 -10  11  -1   -0.70    7.90
 -10  11  -1  -11.60    4.60
 -10  11  -1   11.00    5.60
 -10  11  -1   -2.30   10.10
  10 -11   1   -0.40    6.40
  10 -11   1   -4.00    6.10
  10 -11   1  -12.40    6.90
  10 -11   1   -6.80    5.40
  10 -11   1   -4.40    6.40
 -11  11  -1   -6.60    7.10
 -11  11  -1  -14.80    6.20
 -11  11  -1   -8.00    7.60
 -11  11  -1  -17.60    9.20
  11 -11   1   14.70    6.70
  11 -11   1   -0.50    6.40
  11 -11   1  -14.60    6.80
  11 -11   1    6.90    8.20
  16  10  -1   62.59   13.40
  16  10  -1   73.39   15.90
  16  10  -1   54.39   11.10
  16  10  -1   48.60   12.60
 -16 -10   1   67.79   15.20
 -16 -10   1   80.39   15.90
 -16 -10   1   66.39   15.00
  15  10  -1   61.99   11.50
  15  10  -1   65.79   13.70
  15  10  -1   71.09   13.40
  15  10  -1   69.69   14.00
  15  10  -1   51.79   11.70
  15  10  -1   80.59   16.80
 -15 -10   1   72.89   14.30
 -15 -10   1   71.49   14.60
 -15 -10   1   78.59   15.10
  14  10  -1   64.69   13.20
  14  10  -1   47.00   11.40
  14  10  -1   43.80   10.00
  14  10  -1   51.19   10.70
  14  10  -1   56.39    6.40
  14  10  -1   48.40   10.80
  14  10  -1   64.59   13.20
 -14 -10   1   67.09   12.80
 -14 -10   1   53.19   12.40
 -14 -10   1   60.89   12.40
 -14 -10   1   74.39   18.40
  13  10  -1  139.79   15.50
  13  10  -1  141.09   16.60
  13  10  -1  123.79    9.50
  13  10  -1  117.99   16.10
  13  10  -1  165.78   18.70
  13  10  -1  139.19   16.10
 -13 -10   1  152.98   23.20
 -13 -10   1  165.68   16.40
 -13 -10   1  130.79    9.70
 -13 -10   1   76.69   18.70
 -13 -10   1  149.88   17.10
 -13 -10   1  167.38   17.90
  12  10  -1  170.28   17.30
  12  10  -1  199.08   19.30
  12  10  -1  187.18   30.50
  12  10  -1  184.98   18.50
  12  10  -1  183.68   22.20
  12  10  -1  163.38   17.40
  12  10  -1  188.98   12.40
 -12 -10   1  156.08   17.40
 -12 -10   1  171.68   18.20
 -12 -10   1  180.58   18.70
 -12 -10   1  201.08   18.60
 -12 -10   1  186.68   17.70
 -12 -10   1  155.28   11.70
 -12 -10   1  201.58   18.90
  11  10  -1  218.88   17.70
  11  10  -1  219.58   13.60
  11  10  -1  219.68   17.80
  11  10  -1  200.18   17.10
  11  10  -1  180.98   17.40
  11  10  -1  209.58   18.90
 -11 -10   1  270.37   20.70
 -11 -10   1  192.98   18.80
 -11 -10   1  201.68   17.50
 -11 -10   1  203.28   18.40
 -11 -10   1  188.88   12.90
 -11 -10   1  236.78   20.80
 -11 -10   1  219.68   17.80
  10  10  -1  108.39   13.60
  10  10  -1  113.39   13.40
  10  10  -1  102.39   12.40
  10  10  -1  123.59   13.50
  10  10  -1   99.39   13.30
  10  10  -1  113.49   13.40
  10  10  -1  121.09   11.00
 -10 -10   1  104.49   13.30
 -10 -10   1  114.39   14.70
 -10 -10   1  125.69   13.80
 -10 -10   1  110.79   13.60
 -10 -10   1   97.19   12.60
 -10 -10   1  107.49    9.90
 -10 -10   1  110.49   13.20
   9  10  -1    1.30    3.40
   9  10  -1    5.60    4.40
   9  10  -1    7.40    4.80
   9  10  -1    0.50    3.30
   9  10  -1    1.70    4.20
   9  10  -1    1.60    3.90
   9  10  -1    0.30    3.90
  -9 -10   1   -2.70    3.90
  -9 -10   1   -3.40    3.40
  -9 -10   1   -0.20    4.00
  -9 -10   1    1.70    4.30
  -9 -10   1   -2.00    4.10
  -9 -10   1    0.30    4.90
  -9 -10   1    1.60    4.00
   8  10  -1  273.17   19.00
   8  10  -1  257.37   17.10
   8  10  -1  302.47   20.40
   8  10  -1  274.37   16.70
   8  10  -1  309.97   18.80
   8  10  -1  258.37   18.40
   8  10  -1  285.27   18.10
   8  10  -1  259.27   16.00
   8  10  -1  297.77   16.50
   8  10  -1  284.87   18.40
  -8 -10   1  257.27   16.20
  -8 -10   1  287.27   20.00
  -8 -10   1  258.87   17.70
  -8 -10   1  299.27   19.70
  -8 -10   1  278.17   19.10
  -8 -10   1  292.77   20.10
  -8 -10   1  311.57   20.30
  -8 -10   1  264.97   16.30
   7  10  -1    0.30    2.80
   7  10  -1    3.10    4.00
   7  10  -1   -2.20    3.10
   7  10  -1   -1.70    3.50
   7  10  -1    2.80    3.50
   7  10  -1   -5.70    3.60
   7  10  -1    2.10    3.60
   7  10  -1    3.50    4.00
   7  10  -1    1.70    3.10
   7  10  -1    3.30    3.70
   7  10  -1    2.20    3.60
  -7 -10   1   -1.00    2.60
  -7 -10   1    4.60    3.70
  -7 -10   1    3.90    3.40
  -7 -10   1    1.60    3.90
  -7 -10   1   -2.30    3.00
  -7 -10   1    0.60    4.00
  -7 -10   1   -1.40    3.20
  -7 -10   1    2.50    4.20
   6  10  -1   44.70    7.80
   6  10  -1   46.70    8.80
   6  10  -1   49.80    7.80
   6  10  -1   53.49    6.90
   6  10  -1   49.70    8.40
   6  10  -1   26.20    9.50
   6  10  -1   38.80    7.90
   6  10  -1   57.29    9.50
   6  10  -1   40.80    7.40
   6  10  -1   43.60    7.70
  -6 -10   1   48.50    6.80
  -6 -10   1   45.00    8.50
  -6 -10   1   42.40    7.90
  -6 -10   1   46.30    8.40
  -6 -10   1   35.00    7.80
  -6 -10   1   34.80    6.60
  -6 -10   1   44.30    9.00
  -6 -10   1   39.90    7.70
  -6 -10   1   42.50    7.60
   5  10  -1   19.40    6.40
   5  10  -1   17.60    5.80
   5  10  -1   21.00    5.80
   5  10  -1   15.60    3.60
   5  10  -1   14.80    4.80
   5  10  -1   10.40    4.90
   5  10  -1    4.80    4.70
   5  10  -1   11.90    4.80
   5  10  -1   12.30    4.90
   5  10  -1    9.70    4.20
  -5 -10   1   14.50    5.30
  -5 -10   1   14.30    4.80
  -5 -10   1   19.00    6.20
  -5 -10   1   27.70    7.30
  -5 -10   1   12.10    4.50
  -5 -10   1   14.80    4.00
  -5 -10   1   13.40    5.70
  -5 -10   1   13.60    5.50
  -5 -10   1    8.50    4.20
   4  10  -1    1.30    3.60
   4  10  -1    6.50    4.10
   4  10  -1   -2.00    2.50
   4  10  -1    4.10    3.70
   4  10  -1    2.60    3.50
   4  10  -1   -0.40    2.50
   4  10  -1   -0.20    1.40
   4  10  -1   -2.70    3.70
   4  10  -1    1.00    1.80
   4  10  -1    1.60    3.80
   4  10  -1    1.90    3.50
   4  10  -1    0.80    2.70
  -4 -10   1   -1.40    2.80
  -4 -10   1    0.40    3.30
  -4 -10   1    0.00    3.20
  -4 -10   1    0.40    2.90
  -4 -10   1    1.80    4.00
  -4 -10   1   -3.10    2.60
  -4 -10   1    0.90    4.00
  -4 -10   1    2.00    4.00
  -4 -10   1    1.70    2.00
  -4 -10   1    0.00    2.40
   3  10  -1   14.30    5.80
   3  10  -1   13.30    5.60
   3  10  -1    9.80    4.20
   3  10  -1   12.60    3.10
   3  10  -1    9.40    5.30
   3  10  -1    7.60    4.40
   3  10  -1   13.40    4.80
   3  10  -1    9.20    3.80
   3  10  -1   13.40    5.50
   3  10  -1    9.50    4.50
  -3 -10   1   11.00    4.60
  -3 -10   1    8.70    4.60
  -3 -10   1   11.50    5.00
  -3 -10   1   11.90    6.40
  -3 -10   1   11.00    4.80
  -3 -10   1    6.30    4.00
  -3 -10   1   17.40    5.40
  -3 -10   1   13.30    3.00
  -3 -10   1    9.50    5.50
  -3 -10   1   11.40    4.60
  -3 -10   1   12.40    2.60
   2  10  -1  468.95   20.30
   2  10  -1  423.96   16.10
   2  10  -1  459.25   23.10
   2  10  -1  441.06   23.00
   2  10  -1  473.65   22.40
   2  10  -1  473.05   22.10
   2  10  -1  420.06   18.70
   2  10  -1  432.76   21.70
   2  10  -1  435.96   19.90
   2  10  -1  470.65   23.60
  -2 -10   1  431.66   22.40
  -2 -10   1  504.55   23.90
  -2 -10   1  379.26   20.70
  -2 -10   1  456.75   12.90
  -2 -10   1  434.26   20.20
  -2 -10   1  504.15   13.20
  -2 -10   1  461.15   22.60
  -2 -10   1  417.16   21.30
  -2 -10   1  442.06   20.20
  -2 -10   1  450.85   22.70
  -2 -10   1  428.06   22.40
   1  10  -1  280.17   15.60
   1  10  -1  303.07   19.20
   1  10  -1  295.27   16.00
   1  10  -1  309.67   18.90
   1  10  -1  284.47   17.80
   1  10  -1  297.07   15.50
   1  10  -1  288.57   17.90
   1  10  -1  306.37   19.10
   1  10  -1  272.87   13.80
  -1 -10   1  295.27   18.70
  -1 -10   1  318.47   16.60
  -1 -10   1  297.77   10.20
  -1 -10   1  279.27   17.60
  -1 -10   1  289.57    9.90
  -1 -10   1  280.97   18.20
  -1 -10   1  274.47   18.00
  -1 -10   1  289.87   18.20
   0  10  -1  170.88   13.50
   0  10  -1  187.38   15.30
   0  10  -1  168.18   12.20
   0  10  -1  144.89   13.90
   0  10  -1  177.18   12.00
   0  10  -1  181.78   15.20
   0  10  -1  172.18   14.50
   0  10  -1  180.38   12.10
   0  10  -1  161.78   13.80
   0  10  -1  181.98   12.20
   0  10  -1  171.68   14.60
   0 -10   1  173.18   12.90
   0 -10   1  187.68   15.30
   0 -10   1  182.68   15.20
   0 -10   1  187.38   13.00
   0 -10   1  175.78    8.40
   0 -10   1  168.48   12.20
   0 -10   1  187.98    8.80
   0 -10   1  164.48   14.50
   0 -10   1  181.78   15.10
   0 -10   1  171.88   14.20
   0 -10   1  170.58   14.60
  -1  10  -1  446.26   19.10
  -1  10  -1  426.56   22.20
  -1  10  -1  400.16   21.20
  -1  10  -1  468.95   16.00
  -1  10  -1  450.95   18.80
  -1  10  -1  446.86   23.80
  -1  10  -1  426.66   23.50
  -1  10  -1  421.66   19.20
  -1  10  -1  406.76   19.50
  -1  10  -1  421.16   19.20
  -1  10  -1  432.46   23.30
   1 -10   1  414.26   22.00
   1 -10   1  427.76   19.60
   1 -10   1  533.75   29.10
   1 -10   1  433.36   15.70
   1 -10   1  442.46   23.70
   1 -10   1  421.36   23.30
   1 -10   1  397.96   14.50
   1 -10   1  403.86   22.20
   1 -10   1  414.46   19.70
   1 -10   1  414.46   23.30
  -2  10  -1  546.65   27.50
  -2  10  -1  520.35   21.70
  -2  10  -1  495.45   20.20
  -2  10  -1  539.05   19.10
  -2  10  -1  545.95   25.50
  -2  10  -1  520.05   24.90
  -2  10  -1  509.95   20.40
  -2  10  -1  501.35   21.60
  -2  10  -1  526.55   27.50
  -2  10  -1  529.85   27.10
  -2  10  -1  512.15   23.00
  -2  10  -1  506.75   26.10
   2 -10   1  491.55   24.20
   2 -10   1  523.35   25.90
   2 -10   1  523.15   21.80
   2 -10   1  532.85   27.30
   2 -10   1  546.25   27.60
   2 -10   1  550.94   27.10
   2 -10   1  532.45   23.10
   2 -10   1  475.35   25.60
   2 -10   1  515.55   18.10
  -3  10  -1  330.07   22.30
  -3  10  -1  331.47   16.20
  -3  10  -1  330.07   22.40
  -3  10  -1  358.16   21.00
  -3  10  -1  321.97   19.30
  -3  10  -1  330.57   16.20
  -3  10  -1  312.97   15.80
  -3  10  -1  328.97   17.60
  -3  10  -1  335.97   22.70
  -3  10  -1  344.27   18.30
   3 -10   1  345.07   22.70
   3 -10   1  346.97   20.60
   3 -10   1  349.96   17.80
   3 -10   1  343.77   22.20
   3 -10   1  347.67   15.90
   3 -10   1  370.46   22.10
   3 -10   1  353.96   19.20
   3 -10   1  314.97   21.50
   3 -10   1  315.07   21.50
  -4  10  -1  115.59    9.90
  -4  10  -1  103.39   14.10
  -4  10  -1  110.09   14.20
  -4  10  -1  104.59   13.40
  -4  10  -1  113.69   14.10
  -4  10  -1   96.79   12.70
  -4  10  -1   87.69   10.10
  -4  10  -1  105.89   12.90
  -4  10  -1   88.59    9.10
  -4  10  -1  102.39   10.20
  -4  10  -1   91.79   10.60
   4 -10   1   93.19   11.50
   4 -10   1   98.79   13.70
   4 -10   1   97.79   13.30
   4 -10   1   91.09    9.50
   4 -10   1  125.89   14.70
   4 -10   1  110.79   11.70
   4 -10   1  108.99   12.20
   4 -10   1  117.49   14.40
   4 -10   1  120.39   14.40
  -5  10  -1  395.06   17.40
  -5  10  -1  391.46   23.70
  -5  10  -1  390.56   31.20
  -5  10  -1  391.86   17.50
  -5  10  -1  412.16   20.60
  -5  10  -1  397.26   26.00
  -5  10  -1  344.87   24.40
  -5  10  -1  478.55   24.80
  -5  10  -1  418.16   27.00
   5 -10   1  376.66   21.60
   5 -10   1  380.36   26.00
   5 -10   1  404.76   26.60
   5 -10   1  369.46   24.80
   5 -10   1  400.16   24.80
   5 -10   1  381.86   19.30
   5 -10   1  365.96   24.90
   5 -10   1  399.36   19.40
   5 -10   1  400.86   18.20
  -6  10  -1   23.00    5.00
  -6  10  -1   28.90    8.80
  -6  10  -1   31.70    8.90
  -6  10  -1   20.30    8.30
  -6  10  -1   29.50    9.10
  -6  10  -1   27.00    7.90
  -6  10  -1   18.50    7.50
  -6  10  -1   35.50    8.30
  -6  10  -1   29.40    5.60
   6 -10   1   37.00    7.60
   6 -10   1   29.50    6.20
   6 -10   1   24.80    7.30
   6 -10   1   38.50   11.50
   6 -10   1   29.30    9.00
   6 -10   1   39.80   10.80
   6 -10   1   19.90    7.50
   6 -10   1   20.90    7.50
   6 -10   1   28.40    7.30
  -7  10  -1    6.00    6.20
  -7  10  -1   15.60    7.50
  -7  10  -1   13.90    7.30
  -7  10  -1   23.10    9.00
  -7  10  -1   10.70    7.00
  -7  10  -1   17.60    5.60
  -7  10  -1    6.00    4.20
  -7  10  -1   17.00    8.20
   7 -10   1   12.00    9.10
   7 -10   1   14.20    6.50
   7 -10   1    9.20    5.30
   7 -10   1   12.60    8.10
   7 -10   1    6.60    4.80
   7 -10   1   14.60   10.50
   7 -10   1    9.60    6.80
  -8  10  -1   47.00    6.80
  -8  10  -1   58.79    7.70
  -8  10  -1   52.69    9.70
  -8  10  -1   72.09   14.10
  -8  10  -1   51.29   13.30
  -8  10  -1   45.50   11.20
  -8  10  -1   65.79   14.10
  -8  10  -1   40.00    9.00
   8 -10   1   61.89   11.40
   8 -10   1   47.50   11.10
   8 -10   1   50.69   11.40
   8 -10   1   59.89   10.00
   8 -10   1   61.69   11.20
   8 -10   1   46.30   11.10
   8 -10   1   44.50    8.40
  -9  10  -1   16.50    5.20
  -9  10  -1   16.40    9.20
  -9  10  -1    4.00    8.90
  -9  10  -1   13.90    7.90
  -9  10  -1   16.90    9.80
  -9  10  -1   14.10    7.90
  -9  10  -1   14.80    5.10
   9 -10   1   18.70    6.90
   9 -10   1   17.70    8.20
   9 -10   1   16.80    8.00
   9 -10   1   12.20    7.70
   9 -10   1   12.60    7.10
   9 -10   1    8.00    7.90
 -10  10  -1   -3.20    7.00
 -10  10  -1    1.40    3.90
 -10  10  -1   -9.90    5.40
 -10  10  -1   -2.70    8.00
 -10  10  -1    1.00    8.00
 -10  10  -1    5.10    6.00
  10 -10   1   -1.30    6.20
  10 -10   1   -9.00    3.70
  10 -10   1   -0.10    7.20
  10 -10   1   -5.50    4.70
  10 -10   1   -5.40    5.80
 -11  10  -1   53.49   10.60
 -11  10  -1   63.19   16.40
 -11  10  -1   44.70   14.10
 -11  10  -1   98.39   17.70
 -11  10  -1   62.69    7.80
 -11  10  -1   70.59   13.10
  11 -10   1   90.79   16.10
  11 -10   1   50.99   12.20
  11 -10   1   75.79   12.00
  11 -10   1   61.59   12.40
  11 -10   1   89.19   18.20
  17   9  -1   47.90   14.40
  17   9  -1   51.99   12.10
  17   9  -1   39.40   11.40
 -17  -9   1   76.19   26.30
 -17  -9   1   57.69   15.10
 -17  -9   1   36.70   14.00
  16   9  -1   70.89   14.30
  16   9  -1   88.89   17.00
  16   9  -1   63.59   12.50
  16   9  -1   65.69   13.80
 -16  -9   1   60.59    8.80
 -16  -9   1   79.29   14.60
 -16  -9   1   63.49   14.90
 -16  -9   1   55.89   12.90
  15   9  -1   70.79   13.90
  15   9  -1   86.69   14.60
  15   9  -1   61.69   13.10
  15   9  -1   61.59   13.20
  15   9  -1   50.59   11.70
  15   9  -1   65.19   12.00
 -15  -9   1   75.19   14.30
 -15  -9   1   81.09    7.90
 -15  -9   1   59.69   13.40
 -15  -9   1   79.09   15.90
  14   9  -1   89.29   13.80
  14   9  -1   66.79   12.20
  14   9  -1   74.29   12.60
  14   9  -1  106.29   17.50
  14   9  -1  108.49   15.90
  14   9  -1   72.79   12.60
 -14  -9   1   82.49   14.20
 -14  -9   1   82.19   15.00
 -14  -9   1   76.19    7.30
 -14  -9   1   76.99   13.50
 -14  -9   1  113.09   16.40
  13   9  -1   15.00    3.80
  13   9  -1   21.80    8.70
  13   9  -1   14.30    6.70
  13   9  -1   10.50    7.30
  13   9  -1   18.50    8.50
  13   9  -1   21.80    8.80
  13   9  -1   16.80    7.40
 -13  -9   1   21.80    9.80
 -13  -9   1   15.10    3.70
 -13  -9   1   15.50    9.70
 -13  -9   1   25.70    8.80
 -13  -9   1   15.70    8.20
  12   9  -1   40.40    9.60
  12   9  -1   47.40    6.50
  12   9  -1   41.30    9.70
  12   9  -1   52.79   12.30
  12   9  -1   23.70    7.10
  12   9  -1   40.10    9.20
  12   9  -1   37.90    8.30
 -12  -9   1   36.70    5.50
 -12  -9   1   32.40   14.80
 -12  -9   1   35.50    8.50
 -12  -9   1   37.90   10.00
 -12  -9   1   54.79   11.10
 -12  -9   1   49.10   11.40
  11   9  -1   87.39   12.30
  11   9  -1   91.59   12.40
  11   9  -1   80.89    8.40
  11   9  -1   82.69   12.00
  11   9  -1   83.69   11.40
  11   9  -1   94.39   13.50
  11   9  -1   89.09   13.80
 -11  -9   1   70.69    8.10
 -11  -9   1  132.09   14.90
 -11  -9   1   90.49   13.50
 -11  -9   1   91.99   11.60
 -11  -9   1   93.69   13.50
 -11  -9   1   62.79   10.90
 -11  -9   1   82.79   12.30
  10   9  -1   88.49   11.60
  10   9  -1  107.19   13.60
  10   9  -1   89.09   12.40
  10   9  -1   82.79   12.50
  10   9  -1   89.09    9.00
  10   9  -1   93.09   11.80
  10   9  -1  107.19   12.10
 -10  -9   1   94.69   12.70
 -10  -9   1   93.89   12.40
 -10  -9   1   83.79   12.50
 -10  -9   1  109.59   12.80
 -10  -9   1   82.19   12.90
 -10  -9   1   84.99    8.70
 -10  -9   1  101.99   13.20
   9   9  -1   -3.10    3.60
   9   9  -1    5.60    4.10
   9   9  -1    2.30    3.60
   9   9  -1    0.10    3.40
   9   9  -1   -2.80    3.40
   9   9  -1    5.00    3.80
   9   9  -1    3.50    3.40
   9   9  -1   -1.70    4.20
  -9  -9   1    0.20    3.90
  -9  -9   1    0.60    3.80
  -9  -9   1    4.20    4.30
  -9  -9   1   -1.50    4.00
  -9  -9   1    5.20    4.10
  -9  -9   1   -1.30    3.50
  -9  -9   1   -1.10    4.00
  -9  -9   1   -3.40    3.50
  -9  -9   1   -0.60    3.50
   8   9  -1    6.20    4.60
   8   9  -1    4.40    5.10
   8   9  -1    4.70    4.00
   8   9  -1    7.50    4.30
   8   9  -1   13.90    4.50
   8   9  -1    9.70    5.30
   8   9  -1    7.30    4.70
   8   9  -1    7.10    3.70
   8   9  -1   11.00    4.10
   8   9  -1    7.90    4.70
   8   9  -1   13.40    5.10
  -8  -9   1   12.20    5.70
  -8  -9   1   10.20    5.40
  -8  -9   1    8.40    4.40
  -8  -9   1   14.40    6.00
  -8  -9   1    4.50    4.30
  -8  -9   1    7.10    5.10
  -8  -9   1   11.40    5.20
  -8  -9   1    5.30    3.90
  -8  -9   1    4.10    4.10
   7   9  -1   -4.40    2.80
   7   9  -1    0.70    3.10
   7   9  -1    5.30    3.70
   7   9  -1    2.50    3.60
   7   9  -1    1.70    2.90
   7   9  -1    2.70    3.10
   7   9  -1    0.60    4.00
   7   9  -1   -3.50    2.30
   7   9  -1   -0.70    5.20
   7   9  -1    0.90    3.00
  -7  -9   1    1.60    3.10
  -7  -9   1    0.50    3.00
  -7  -9   1    3.80    3.90
  -7  -9   1   -4.10    3.50
  -7  -9   1   -1.60    3.70
  -7  -9   1   -1.70    3.10
  -7  -9   1    2.70    3.90
  -7  -9   1    2.90    3.80
  -7  -9   1   -0.60    3.50
   6   9  -1  134.09   10.90
   6   9  -1  136.29   11.60
   6   9  -1  124.69   12.20
   6   9  -1  124.59   11.10
   6   9  -1  125.69   11.20
   6   9  -1  133.89   11.20
   6   9  -1  125.99   11.70
   6   9  -1  135.89   11.90
   6   9  -1  134.09   10.10
   6   9  -1  122.09   11.00
   6   9  -1  116.09   11.60
  -6  -9   1  131.99   11.80
  -6  -9   1  122.29   12.00
  -6  -9   1  127.29   11.80
  -6  -9   1  133.39    9.90
  -6  -9   1  138.19   11.00
  -6  -9   1  122.69   12.30
  -6  -9   1  129.39   12.20
  -6  -9   1  132.69   12.00
   5   9  -1   17.30    7.20
   5   9  -1   12.70    3.70
   5   9  -1   15.10    5.20
   5   9  -1   11.10    4.80
   5   9  -1   17.50    5.40
   5   9  -1   13.30    4.30
   5   9  -1   22.10    5.60
   5   9  -1   17.50    5.00
   5   9  -1   14.90    4.60
  -5  -9   1   16.00    4.00
  -5  -9   1   15.20    5.00
  -5  -9   1   12.80    4.70
  -5  -9   1   18.10    5.40
  -5  -9   1   29.10    6.20
  -5  -9   1   12.40    4.80
  -5  -9   1   10.00    3.80
  -5  -9   1    7.40    7.20
  -5  -9   1   14.40    4.60
   4   9  -1   81.89    8.20
   4   9  -1   87.29    9.60
   4   9  -1   78.89    4.90
   4   9  -1   74.99    9.10
   4   9  -1   87.19   10.20
   4   9  -1   88.79   11.60
   4   9  -1   84.29    6.40
   4   9  -1   86.59   10.00
   4   9  -1   75.09    8.70
   4   9  -1   87.39    9.60
   4   9  -1   78.19    8.40
   4   9  -1   77.49    9.30
  -4  -9   1   82.29   10.10
  -4  -9   1   81.89    9.40
  -4  -9   1   81.59    9.60
  -4  -9   1   91.99    6.60
  -4  -9   1   72.89    8.80
  -4  -9   1   92.59   10.30
  -4  -9   1   67.09    4.50
  -4  -9   1   82.29    9.90
  -4  -9   1   91.69   10.90
  -4  -9   1   76.89    8.20
   3   9  -1  340.77   15.90
   3   9  -1  313.57   18.20
   3   9  -1  328.67   17.20
   3   9  -1  344.37   18.30
   3   9  -1  333.87   18.30
   3   9  -1  338.97   11.90
   3   9  -1  380.06   17.80
   3   9  -1  341.27   17.80
   3   9  -1  343.87   18.70
   3   9  -1  356.96   11.90
   3   9  -1  335.27   19.70
  -3  -9   1  335.97   17.90
  -3  -9   1  339.97   18.50
  -3  -9   1  335.27   18.30
  -3  -9   1  312.67   11.60
  -3  -9   1  329.07   16.70
  -3  -9   1  341.97   16.40
  -3  -9   1  333.07   18.60
  -3  -9   1  336.57   11.30
  -3  -9   1  335.97   17.30
  -3  -9   1  357.26   19.20
  -3  -9   1  352.26   18.80
   2   9  -1  831.82   23.00
   2   9  -1  852.41   29.90
   2   9  -1  844.22   29.30
   2   9  -1  872.21   26.90
   2   9  -1  867.61   27.80
   2   9  -1  823.42   28.80
   2   9  -1  858.61   31.30
   2   9  -1  867.91   31.10
   2   9  -1  851.41   27.60
   2   9  -1  879.91   31.60
  -2  -9   1  867.91   28.40
  -2  -9   1  860.81   28.30
  -2  -9   1  836.32   30.30
  -2  -9   1  873.31   19.50
  -2  -9   1  865.21   29.90
  -2  -9   1  873.81   27.60
  -2  -9   1  862.61   30.90
  -2  -9   1  822.52   30.60
  -2  -9   1  868.81   30.70
  -2  -9   1  813.22   30.50
  -2  -9   1  869.61   19.50
   1   9  -1  325.57   15.70
   1   9  -1  303.57   15.40
   1   9  -1  323.27   17.70
   1   9  -1  331.37   15.40
   1   9  -1  311.77   18.30
   1   9  -1  321.97   17.70
   1   9  -1  353.66   19.40
   1   9  -1  332.77   14.40
   1   9  -1  330.27   17.50
  -1  -9   1  345.47   19.00
  -1  -9   1  335.27   10.30
  -1  -9   1  303.27   17.40
  -1  -9   1  332.47   16.10
  -1  -9   1  337.17   18.80
  -1  -9   1  341.77   16.80
  -1  -9   1  335.77   10.70
  -1  -9   1  334.67   18.40
  -1  -9   1  348.57   18.90
  -1  -9   1  330.27   16.40
  -1  -9   1  339.37   19.00
   0   9  -1  222.38   15.60
   0   9  -1  205.68   12.40
   0   9  -1  234.48   12.80
   0   9  -1  205.58   14.40
   0   9  -1  221.98   12.70
   0   9  -1  236.58   13.40
   0   9  -1  214.88   12.80
   0   9  -1  216.98   15.50
   0   9  -1  226.48   15.30
   0   9  -1  216.68   14.60
   0  -9   1  214.08   15.40
   0  -9   1  208.78   12.80
   0  -9   1  214.68    8.80
   0  -9   1  211.68   13.10
   0  -9   1  223.78   15.70
   0  -9   1  229.18   15.70
   0  -9   1  215.78   13.50
   0  -9   1  203.18   14.80
   0  -9   1  225.18   15.60
   0  -9   1  211.18    9.10
   0  -9   1  212.98   14.80
  -1   9  -1   68.69    6.10
  -1   9  -1   55.19    9.10
  -1   9  -1   70.99    9.90
  -1   9  -1   52.49    9.30
  -1   9  -1   68.89    9.60
  -1   9  -1   58.49    7.50
  -1   9  -1   56.59    8.00
  -1   9  -1   63.89    7.30
  -1   9  -1   66.99    9.60
  -1   9  -1   66.99    8.80
  -1   9  -1   60.89    7.40
  -1   9  -1   69.49    7.20
   1  -9   1   46.10    8.10
   1  -9   1   64.99    9.50
   1  -9   1   43.20    7.60
   1  -9   1   67.69    9.20
   1  -9   1   71.79   10.20
   1  -9   1   61.89    8.20
   1  -9   1   72.89    9.80
   1  -9   1   68.19    5.70
   1  -9   1   73.29    8.80
  -2   9  -1  245.08   17.20
  -2   9  -1  259.37   13.50
  -2   9  -1  239.88   13.90
  -2   9  -1  265.67   18.40
  -2   9  -1  238.98   18.80
  -2   9  -1  288.27   17.40
  -2   9  -1  251.77   14.70
  -2   9  -1  266.57   12.70
  -2   9  -1  242.48   18.50
  -2   9  -1  255.57   15.50
  -2   9  -1  257.07   13.40
  -2   9  -1  286.67   19.20
   2  -9   1  285.57   18.40
   2  -9   1  249.68   17.90
   2  -9   1  257.97   17.30
   2  -9   1  261.57   18.10
   2  -9   1  246.08   16.20
   2  -9   1  278.27   14.70
   2  -9   1  266.07   15.60
  -3   9  -1  281.77   19.90
  -3   9  -1  335.67   21.50
  -3   9  -1  323.97   18.80
  -3   9  -1  318.37   18.90
  -3   9  -1  301.27   19.90
  -3   9  -1  295.37   16.40
  -3   9  -1  325.07   15.30
  -3   9  -1  322.27   16.20
  -3   9  -1  299.47   18.60
  -3   9  -1  311.47   14.90
  -3   9  -1  305.27   20.50
  -3   9  -1  308.57   15.20
   3  -9   1  287.37   21.40
   3  -9   1  299.37   14.30
   3  -9   1  332.17   16.30
   3  -9   1  313.47   19.80
   3  -9   1  300.07   20.20
   3  -9   1  330.07   20.80
   3  -9   1  335.57   21.10
   3  -9   1  299.47   17.30
  -4   9  -1   68.19   12.10
  -4   9  -1   73.09   10.00
  -4   9  -1   57.19    9.30
  -4   9  -1   66.49    7.70
  -4   9  -1   65.29    8.90
  -4   9  -1   52.69   10.90
  -4   9  -1   74.09   14.30
  -4   9  -1   59.69    7.20
  -4   9  -1   72.59    8.50
  -4   9  -1   66.79    8.30
  -4   9  -1   72.89   10.50
  -4   9  -1   82.69   12.00
   4  -9   1   81.99   10.30
   4  -9   1   67.29    9.60
   4  -9   1   56.19   10.00
   4  -9   1   67.89    8.80
   4  -9   1   70.29    8.50
   4  -9   1   77.69   11.40
   4  -9   1   88.79   16.10
   4  -9   1   43.50    8.10
   4  -9   1   58.69   10.20
  -5   9  -1   49.50    6.80
  -5   9  -1   74.89   12.50
  -5   9  -1   46.10    9.00
  -5   9  -1   55.99    7.60
  -5   9  -1   67.99    9.10
  -5   9  -1   71.49   11.80
  -5   9  -1   46.60   10.10
  -5   9  -1   45.00    9.80
  -5   9  -1   72.09   13.10
  -5   9  -1   46.20    8.40
   5  -9   1   55.19   10.70
   5  -9   1   55.09    7.10
   5  -9   1   43.00    9.10
   5  -9   1   43.30    8.80
   5  -9   1   45.80    8.80
   5  -9   1   52.19    8.20
   5  -9   1   62.59   12.00
   5  -9   1   45.10    8.40
   5  -9   1   62.89    8.30
   5  -9   1   65.79    9.10
  -6   9  -1   29.30    8.10
  -6   9  -1   40.90    6.30
  -6   9  -1   36.00    5.90
  -6   9  -1   37.40    9.00
  -6   9  -1   47.00   10.40
  -6   9  -1   43.10    8.70
  -6   9  -1   35.40    8.60
  -6   9  -1   40.70   10.20
  -6   9  -1   38.80    9.80
   6  -9   1   53.89    6.40
   6  -9   1   46.40    9.40
   6  -9   1   29.90    7.80
   6  -9   1   31.30    8.10
   6  -9   1   32.60    7.90
   6  -9   1   34.50    8.20
   6  -9   1   37.00   10.20
   6  -9   1   40.90    7.40
   6  -9   1   47.80   10.80
  -7   9  -1   -1.10    5.40
  -7   9  -1   -1.80    5.40
  -7   9  -1   -4.70    4.30
  -7   9  -1   -2.20    5.00
  -7   9  -1   -2.00    6.80
  -7   9  -1    2.10    4.60
  -7   9  -1   -2.60    6.40
  -7   9  -1   -4.10    3.00
  -7   9  -1    2.90    3.20
   7  -9   1   -3.50    4.40
   7  -9   1   -9.50    4.70
   7  -9   1    6.30    5.00
   7  -9   1    1.30    4.90
   7  -9   1   -2.20    4.60
   7  -9   1   -3.80    4.30
   7  -9   1    3.70    5.90
   7  -9   1   -6.70    3.00
   7  -9   1   -1.50    3.70
   7  -9   1   -2.20    5.10
  -8   9  -1   -5.10    6.20
  -8   9  -1    0.60    6.10
  -8   9  -1   -1.50    3.30
  -8   9  -1   -2.40    4.30
  -8   9  -1   -0.90    3.00
  -8   9  -1   -5.10   10.60
  -8   9  -1   -3.60    4.20
  -8   9  -1   -5.00    5.40
  -8   9  -1  -11.80    6.70
   8  -9   1    2.60    6.60
   8  -9   1    2.40    7.10
   8  -9   1   -8.00    3.60
   8  -9   1   -3.10    3.40
   8  -9   1   -8.90    4.10
   8  -9   1    2.90    5.00
   8  -9   1   -0.70    5.70
  -9   9  -1    4.60    4.10
  -9   9  -1   -1.10    5.20
  -9   9  -1    1.20    3.10
  -9   9  -1    6.80    6.00
  -9   9  -1    5.80    6.60
  -9   9  -1    6.90    5.40
  -9   9  -1    5.20    7.00
   9  -9   1    4.30    7.40
   9  -9   1    2.60    4.90
   9  -9   1  -16.10    6.80
   9  -9   1   13.60    4.80
   9  -9   1   -2.20    5.50
   9  -9   1  -10.90    4.30
   9  -9   1   -0.10    4.70
 -10   9  -1    6.10    7.60
 -10   9  -1   -1.30    6.10
 -10   9  -1    2.60    5.60
 -10   9  -1   -0.90    3.30
 -10   9  -1   -0.50    6.80
 -10   9  -1   -0.60    4.50
 -10   9  -1    8.80    8.40
  10  -9   1   21.50    7.80
  10  -9   1    5.10    7.80
  10  -9   1    0.40    4.10
  10  -9   1   -9.70    5.00
  10  -9   1    9.50    7.10
  10  -9   1    8.10    8.00
 -11   9  -1  112.39   11.90
 -11   9  -1   92.59   16.80
 -11   9  -1   89.19   10.10
 -11   9  -1  119.29   14.60
 -11   9  -1   69.19   14.60
 -11   9  -1   89.39   14.80
  11  -9   1  103.69   18.20
  11  -9   1   83.29   15.90
  11  -9   1  149.09   19.00
  11  -9   1   90.19   14.70
  11  -9   1   98.29   13.20
 -12   9  -1   85.69   15.60
 -12   9  -1   76.89   16.60
 -12   9  -1   68.69   19.40
 -12   9  -1  161.98   24.10
 -12   9  -1  117.59    9.50
 -12   9  -1   81.99   11.20
  12  -9   1  107.79   19.60
  12  -9   1   92.39   15.30
  12  -9   1   81.69   15.60
  12  -9   1   88.49   14.60
  12  -9   1   90.29   13.30
  17   8  -1   54.99   13.70
  17   8  -1   36.20   11.00
  17   8  -1   35.50   10.80
  17   8  -1   39.80   10.50
 -17  -8   1   49.80   13.80
 -17  -8   1   41.80   13.50
 -17  -8   1   28.00    8.30
  16   8  -1   35.30   10.20
  16   8  -1   24.70    9.40
  16   8  -1   61.09   14.60
  16   8  -1   47.40    9.80
  16   8  -1   31.70   10.30
 -16  -8   1   53.19    7.60
 -16  -8   1   42.60   11.70
 -16  -8   1   45.10   12.70
 -16  -8   1   37.30   11.40
  15   8  -1   30.80    9.30
  15   8  -1   43.80   10.30
  15   8  -1   41.70    9.90
  15   8  -1   49.90   12.10
  15   8  -1   19.80   10.20
  15   8  -1   49.30   11.40
 -15  -8   1   39.90   10.10
 -15  -8   1   40.90   11.50
 -15  -8   1   29.00   10.40
  14   8  -1   30.10    9.40
  14   8  -1   43.80    9.10
  14   8  -1   44.20   10.50
  14   8  -1   32.70    9.10
  14   8  -1   39.90   10.40
  14   8  -1   44.40   10.00
 -14  -8   1   50.09   10.90
 -14  -8   1   40.20   10.70
 -14  -8   1   49.40    7.30
 -14  -8   1   39.70   12.10
 -14  -8   1   40.50    9.40
  13   8  -1   -2.00    5.00
  13   8  -1    4.10    5.40
  13   8  -1   -1.60    4.80
  13   8  -1    2.60    4.90
  13   8  -1    5.50    5.50
  13   8  -1    5.90    5.70
 -13  -8   1    4.50    5.80
 -13  -8   1   -2.50    6.00
 -13  -8   1    9.50    3.20
 -13  -8   1   -0.30    4.20
 -13  -8   1   -0.40    5.50
  12   8  -1    4.50    4.90
  12   8  -1   -3.30    4.10
  12   8  -1    4.90    5.50
  12   8  -1    5.40    5.20
  12   8  -1   12.00    3.20
  12   8  -1   27.40    9.10
[truncated: 6,590,996 more chars]
